# Supplementary material for: Synthesis and structure of 2,4,6-tri­cyclo­butyl-1,3,5-trioxane
Source: Acta Crystallogr E Crystallogr Commun. 2019 Oct 3;75(Pt 11):1578–81. doi: 10.1107/S205698901900896X (PMC6829721; doi:10.1107/S205698901900896X)
Supplement: Supplementary file 1 [file e-75-01578-sup1.cif]

##############################################################################
#                                                                            #
# This CIF contains the data in a paper accepted for publication in          #
# Acta Crystallographica Section E. It conforms to the requirements of       #
# Notes for Authors for Acta Crystallographica Section E, and has been       #
# peer reviewed under the auspices of the IUCr Commission on Journals.       #
#                                                                            #
# Full details of the Crystallographic Information File format               #
# are given in the paper "The Crystallographic Information File (CIF):       #
# a New Standard Archive File for Crystallography" by S. R. Hall, F. H.      #
# Allen and I. D. Brown [Acta Cryst. (1991), A47, 655-685].                  #
#                                                                            #
# The current version of the core CIF dictionary is obtainable from          #
# ftp://ftp.iucr.org/pub/cif_core.dic.                                       #
#                                                                            #
# Software is freely available for graphical display of the structure(s)     #
# in this CIF. For information consult the CIF software page                 #
# http://www.iucr.org/resources/cif/software.                                #
#                                                                            #
# This file may be used for bona fide research purposes within the           #
# scientific community so long as proper attribution is given to the journal # 
# article from which it was obtained.                                        #
#                                                                            #
##############################################################################
data_Trioxane
_audit_creation_method     SHELXL-2014/6
_journal_date_recd_electronic     2019-04-11
_journal_date_accepted     2019-07-31
_journal_name_full     'Acta Crystallographica, Section E'
_journal_year     2019
_journal_volume     75
_journal_issue     11
_journal_page_first     1578
_journal_page_last     1581
_journal_paper_category     GO
_journal_paper_doi     10.1107/S205698901900896X
_journal_coeditor_code     KQ2025
_publ_contact_author_name     'Sergey V. Shorunov'
_publ_contact_author_address
;
aA.V.Topchiev Institute of Petrochemical Synthesis,
Russian Academy of Sciences, 29 Leninsky prospect, 119991, Moscow,
Russian Federation
;
_publ_contact_author_email     'sshorunov@ips.ac.ru'
_publ_contact_author_fax     ?
_publ_contact_author_phone     '8-916-674-8233'
_publ_section_title
;
Synthesis and structure of 2,4,6-tricyclobutyl-1,3,5-trioxane
;
loop_
    _publ_author_name
    _publ_author_footnote
    _publ_author_address
    'Shorunov, Sergey V.' .
;
A.V.Topchiev Institute of Petrochemical Synthesis, Russian Academy of Sciences,
29 Leninsky prospect, 119991, Moscow,
Russian Federation
;
    'Bermeshev, Maxim V.' .
;
A.V.Topchiev Institute of Petrochemical Synthesis, Russian Academy of Sciences,
29 Leninsky prospect, 119991, Moscow,
Russian Federation
;
    'Demchuk, Dmitry V.' .
;
N.D. Zelinsky Institute of Organic Chemistry, Russian Academy of Sciences, 47
Leninsky prospect, 119991, Moscow,
Russian Federation
;
    'Nelyubina, Yulia V.' .
;
A.N. Nesmeyanov Institute of Organoelement Compounds, Russian Academy of
Sciences, 28 Vavilova Str, Moscow, 119991,
.
Russian Federation
;
_publ_section_synopsis
;
The synthesis and structure of the substituted trioxane compound
2,4,6,-tricyclobutyl-1,3,5-trioxane is described. The three cyclobutane rings
attached to the 1,3,5-trioxane six-membered ring are all in a <i>cis</i>
arrangement. The compound may find application as a stable trimeric form of
the fragile cyclobutane carbaldehyde.
;
_chemical_name_systematic
;
2,4,6-Tricyclobutyl-1,3,5-trioxane
;
_chemical_name_common     ?
_chemical_formula_moiety     'C15 H24 O3'
_chemical_formula_sum     'C15 H24 O3'
_chemical_formula_iupac     'C15 H24 O3'
_chemical_formula_weight     252.34
_chemical_melting_point     ?
_chemical_absolute_configuration     ?
_space_group_crystal_system     hexagonal
_space_group_name_H-M_alt     'P 63 c m'
_space_group_name_Hall     'P 6c -2'
loop_
    _space_group_symop_operation_xyz
    'x, y, z'
    '-y, x-y, z'
    '-x+y, -x, z'
    '-x, -y, z+1/2'
    'y, -x+y, z+1/2'
    'x-y, x, z+1/2'
    '-y, -x, z+1/2'
    '-x+y, y, z+1/2'
    'x, x-y, z+1/2'
    'y, x, z'
    'x-y, -y, z'
    '-x, -x+y, z'
_cell_length_a     9.9966(12)
_cell_length_b     9.9966(12)
_cell_length_c     7.9461(10)
_cell_angle_alpha     90
_cell_angle_beta     90
_cell_angle_gamma     120
_cell_volume     687.68(19)
_cell_formula_units_Z     2
_cell_measurement_reflns_used     7859
_cell_measurement_theta_min     3
_cell_measurement_theta_max     30
_cell_measurement_temperature     120(2)
_exptl_crystal_description     prism
_exptl_crystal_colour     colorless
_exptl_crystal_size_max     0.300
_exptl_crystal_size_mid     0.250
_exptl_crystal_size_min     0.200
_exptl_crystal_density_diffrn     1.219
_exptl_crystal_density_meas     ?
_exptl_crystal_density_method     ?
_exptl_crystal_F_000     276
_exptl_absorpt_coefficient_mu     0.083
_exptl_absorpt_correction_type     multi-scan
_exptl_absorpt_process_details
;
(<i>SADABS</i>; Bruker, 2008)
;
_exptl_absorpt_correction_T_min     0.7005
_exptl_absorpt_correction_T_max     0.7461
_exptl_special_details     ?
_diffrn_ambient_temperature     120(2)
_diffrn_source     ?
_diffrn_radiation_type     MoK\a
_diffrn_radiation_wavelength     0.71073
_diffrn_measurement_device_type     'Bruker APEXII DUO CCD area detector'
_diffrn_measurement_method     'phi and omega scans'
_diffrn_detector_area_resol_mean     ?
_diffrn_reflns_number     7859
_diffrn_reflns_av_R_equivalents     0.0255
_diffrn_reflns_av_unetI/netI     0.0113
_diffrn_reflns_theta_min     2.353
_diffrn_reflns_theta_max     28.961
_diffrn_reflns_theta_full     25.242
_diffrn_measured_fraction_theta_max     1.000
_diffrn_measured_fraction_theta_full     1.000
_diffrn_reflns_limit_h_min     -13
_diffrn_reflns_limit_h_max     13
_diffrn_reflns_limit_k_min     -13
_diffrn_reflns_limit_k_max     13
_diffrn_reflns_limit_l_min     -10
_diffrn_reflns_limit_l_max     10
_refine_special_details     ?
_reflns_number_total     671
_reflns_number_gt     645
_reflns_threshold_expression     'I > 2\s(I)'
_refine_ls_structure_factor_coef     Fsqd
_refine_ls_matrix_type     full
_refine_ls_R_factor_all     0.0417
_refine_ls_R_factor_gt     0.0406
_refine_ls_wR_factor_gt     0.1070
_refine_ls_wR_factor_ref     0.1083
_refine_ls_goodness_of_fit_ref     1.026
_refine_ls_restrained_S_all     1.025
_refine_ls_number_reflns     671
_refine_ls_number_parameters     35
_refine_ls_number_restraints     1
_refine_ls_hydrogen_treatment     constr
_refine_ls_weighting_scheme     calc
_refine_ls_weighting_details
              'w=1/[\s^2^(Fo^2^)+(0.0819P)^2^+0.1148P] where P=(Fo^2^+2Fc^2^)/3'
_atom_sites_solution_hydrogens     geom
_atom_sites_solution_primary     ?
_atom_sites_solution_secondary     ?
_refine_ls_shift/su_max     0.000
_refine_ls_shift/su_mean     0.000
_refine_diff_density_max     0.363
_refine_diff_density_min     -0.223
_refine_ls_extinction_method     none
_refine_ls_extinction_coef     .
_refine_ls_abs_structure_details     'Refined as an inversion twin'
loop_
    _atom_type_symbol
    _atom_type_description
    _atom_type_scat_dispersion_real
    _atom_type_scat_dispersion_imag
    _atom_type_scat_source
    'C' 'C' 0.0033 0.0016
                         'International Tables Vol C Tables 4.2.6.8 and 6.1.1.4'
    'H' 'H' 0.0000 0.0000
                         'International Tables Vol C Tables 4.2.6.8 and 6.1.1.4'
    'O' 'O' 0.0106 0.0060
                         'International Tables Vol C Tables 4.2.6.8 and 6.1.1.4'
_computing_data_collection
;
APEX2 (Bruker, 2008)
;
_computing_cell_refinement
;
SAINT (Bruker, 2008)
;
_computing_data_reduction
;
SAINT (Bruker, 2008)
;
_computing_structure_solution
;
<i>SHELXT</i> (Sheldrick, 2015a)
;
_computing_structure_refinement
;
<i>SHELXL2014/6</i> (Sheldrick, 2015b)
;
_computing_molecular_graphics
;
<i>SHELXL2014/6</i> (Sheldrick, 2015b)
;
_computing_publication_material
;
<i>SHELXL2014/6</i> (Sheldrick, 2015b)
;
loop_
    _atom_site_type_symbol
    _atom_site_label
    _atom_site_fract_x
    _atom_site_fract_y
    _atom_site_fract_z
    _atom_site_U_iso_or_equiv
    _atom_site_adp_type
    _atom_site_calc_flag
    _atom_site_occupancy
    _atom_site_disorder_assembly
    _atom_site_disorder_group
    O O1 0.0000 0.13467(13) 0.4774(2) 0.0133(4) Uani d 1 . .
    C C1 0.13482(17) 0.13482(17) 0.5351(3) 0.0120(5) Uani d 1 . .
    H H1A 0.1384 0.1384 0.6609 0.014 Uiso calc 1 . .
    C C2 0.2745(2) 0.2745(2) 0.4645(3) 0.0149(4) Uani d 1 . .
    H H2A 0.2716 0.2716 0.3387 0.018 Uiso calc 1 . .
    C C3 0.43522(17) 0.31060(18) 0.5281(3) 0.0198(4) Uani d 1 . .
    H H3A 0.4938 0.2852 0.4462 0.024 Uiso calc 1 . .
    H H3B 0.4334 0.2667 0.6403 0.024 Uiso calc 1 . .
    C C4 0.4839(2) 0.4839(2) 0.5319(4) 0.0192(5) Uani d 1 . .
    H H4A 0.5420 0.5420 0.4310 0.023 Uiso calc 1 . .
    H H4B 0.5377 0.5377 0.6365 0.023 Uiso calc 1 . .
loop_
    _atom_site_aniso_label
    _atom_site_aniso_U_11
    _atom_site_aniso_U_22
    _atom_site_aniso_U_33
    _atom_site_aniso_U_12
    _atom_site_aniso_U_13
    _atom_site_aniso_U_23
    O1 0.0101(7) 0.0122(6) 0.0170(7) 0.0050(3) 0.000 0.0017(5)
    C1 0.0113(7) 0.0113(7) 0.0135(9) 0.0057(6) -0.0016(7) -0.0016(7)
    C2 0.0123(7) 0.0123(7) 0.0193(8) 0.0056(7) 0.0002(7) 0.0002(7)
    C3 0.0118(6) 0.0142(7) 0.0339(8) 0.0068(6) -0.0022(7) -0.0008(8)
    C4 0.0124(7) 0.0124(7) 0.0304(9) 0.0044(7) -0.0014(10) -0.0014(10)
_geom_special_details
;
 All esds (except the esd in the dihedral angle between two l.s. planes)
 are estimated using the full covariance matrix.  The cell esds are taken
 into account individually in the estimation of esds in distances, angles
 and torsion angles; correlations between esds in cell parameters are only
 used when they are defined by crystal symmetry.  An approximate (isotropic)
 treatment of cell esds is used for estimating esds involving l.s. planes.
;
loop_
    _geom_bond_atom_site_label_1
    _geom_bond_atom_site_label_2
    _geom_bond_site_symmetry_2
    _geom_bond_distance
    _geom_bond_publ_flag
    O1 C1 . 1.4229(13) y
    O1 C1 2 1.4230(13) ?
    C1 O1 3 1.4229(13) n
    C1 C2 . 1.505(3) y
    C1 H1A . 1.0000 ?
    C2 C3 . 1.545(2) y
    C2 C3 10 1.545(2) ?
    C2 H2A . 1.0000 ?
    C3 C4 . 1.548(2) y
    C3 H3A . 0.9900 ?
    C3 H3B . 0.9900 ?
    C4 C3 10 1.548(2) ?
    C4 H4A . 0.9900 ?
    C4 H4B . 0.9900 ?
loop_
    _geom_angle_atom_site_label_1
    _geom_angle_atom_site_label_2
    _geom_angle_atom_site_label_3
    _geom_angle_site_symmetry_1
    _geom_angle_site_symmetry_3
    _geom_angle
    _geom_angle_publ_flag
    C1 O1 C1 . 2 110.23(18) y
    O1 C1 O1 3 . 110.03(17) y
    O1 C1 C2 3 . 108.66(11) ?
    O1 C1 C2 . . 108.66(11) ?
    O1 C1 H1A 3 . 109.8 ?
    O1 C1 H1A . . 109.8 ?
    C2 C1 H1A . . 109.8 ?
    C1 C2 C3 . . 117.97(13) ?
    C1 C2 C3 . 10 117.97(13) ?
    C3 C2 C3 . 10 88.59(16) y
    C1 C2 H2A . . 110.2 ?
    C3 C2 H2A . . 110.2 ?
    C3 C2 H2A 10 . 110.2 ?
    C2 C3 C4 . . 88.62(11) y
    C2 C3 H3A . . 113.9 ?
    C4 C3 H3A . . 113.9 ?
    C2 C3 H3B . . 113.9 ?
    C4 C3 H3B . . 113.9 ?
    H3A C3 H3B . . 111.1 ?
    C3 C4 C3 . 10 88.39(15) ?
    C3 C4 H4A . . 113.9 ?
    C3 C4 H4A 10 . 113.9 ?
    C3 C4 H4B . . 113.9 ?
    C3 C4 H4B 10 . 113.9 ?
    H4A C4 H4B . . 111.1 ?
loop_
    _geom_torsion_atom_site_label_1
    _geom_torsion_atom_site_label_2
    _geom_torsion_atom_site_label_3
    _geom_torsion_atom_site_label_4
    _geom_torsion_site_symmetry_1
    _geom_torsion_site_symmetry_2
    _geom_torsion_site_symmetry_3
    _geom_torsion_site_symmetry_4
    _geom_torsion
    _geom_torsion_publ_flag
    C1 O1 C1 O1 2 . . 3 58.4(3) ?
    C1 O1 C1 C2 2 . . . 177.20(10) ?
    O1 C1 C2 C3 3 . . . -67.9(2) ?
    O1 C1 C2 C3 . . . . 172.39(15) ?
    O1 C1 C2 C3 3 . . 10 -172.39(15) ?
    O1 C1 C2 C3 . . . 10 67.9(2) ?
    C1 C2 C3 C4 . . . . -139.29(18) ?
    C3 C2 C3 C4 10 . . . -18.09(19) ?
    C2 C3 C4 C3 . . . 10 18.05(19) ?
loop_
    _geom_hbond_atom_site_label_D
    _geom_hbond_atom_site_label_H
    _geom_hbond_atom_site_label_A
    _geom_hbond_site_symmetry_A
    _geom_hbond_distance_DH
    _geom_hbond_distance_HA
    _geom_hbond_distance_DA
    _geom_hbond_angle_DHA
    C1 H1A O1 5 1.00 2.52 3.514(3) 177.1
_shelx_space_group_comment
;
The symmetry employed for this shelxl refinement is uniquely defined
by the following loop, which should always be used as a source of
symmetry information in preference to the above space-group names.
They are only intended as comments.
;
_shelx_estimated_absorpt_T_min     0.976
_shelx_estimated_absorpt_T_max     0.984
_shelx_hkl_file
;
   0   1   0  717.83   10.50
  -1   0   0  733.33   10.50
   0  -1   0  729.33   10.80
   0   1   0  774.62   10.60
   1  -1   0  744.33   10.50
   0   1   0  760.22   10.70
   1   0   0  756.02   10.70
  -1   1   0  749.13   10.00
  -1   1   0  739.83   10.70
  -1   0   0  707.73   10.50
   1  -2   0   21.70    0.60
   2  -1   0   21.90    0.60
  -2   1   0   21.80    0.50
  -1   2   0   22.60    0.50
   1   1   0   22.50    0.70
  -1  -1   0   23.00    0.60
  -2   1   0   22.10    0.70
  -1  -1   0   21.50    0.50
  -1   2   0   22.40    0.60
  -2   0   0  680.03    9.70
   0   2   0  671.03   10.10
   0   2   0  670.73    9.20
  -2   0   0  665.03    9.10
   2  -2   0  674.03    9.60
   2  -2   0  678.93    9.90
   2  -2   0  681.03    9.80
   2   0   0  679.43   10.10
  -2   2   0  676.13    9.30
   0  -2   0  684.13    9.60
  -2   3   0    0.60    0.10
  -2   3   0    0.40    0.10
  -1  -2   0    1.00    0.10
  -3   1   0    0.40    0.20
   3  -1   0    0.20    0.10
   2  -3   0    0.40    0.20
  -1  -2   0    0.50    0.10
   1   2   0    0.30    0.20
  -3   1   0    0.90    0.20
   2   1   0    1.60    0.30
  -2  -1   0    0.40    0.10
   3  -2   0    0.40    0.10
  -3   2   0    0.20    0.20
   1  -3   0    0.50    0.10
  -3   2   0    0.30    0.10
  -1   3   0    0.50    0.10
  -1   3   0    0.30    0.10
  -2  -1   0    0.50    0.10
  -3   3   0   58.89    1.30
   3   0   0   59.99    1.60
   0   3   0   59.69    1.50
   3  -3   0   61.59    1.00
   0   3   0   56.09    1.30
   0  -3   0   58.39    1.20
  -3   0   0   58.19    1.20
  -3   0   0   58.69    1.40
   3  -3   0   57.79    1.50
  -4   1   0  357.16    5.80
  -3   4   0  354.06    5.10
  -4   1   0  350.36    5.20
   3  -4   0  352.66    5.90
   1   3   0  355.16    6.10
  -1  -3   0  357.36    5.20
   4  -1   0  344.97    5.90
  -3   4   0  338.37    5.40
  -1  -3   0  343.57    5.30
  -2   4   0  236.98    3.90
   2   2   0  241.08    4.60
  -4   2   0  238.28    4.30
   4  -2   0  234.48    4.00
  -2  -2   0  240.48    3.70
  -4   2   0  244.38    3.80
  -2   4   0  237.08    3.90
  -2  -2   0  242.08    3.70
   2  -4   0  238.28    4.10
   3   1   0  352.06    6.20
   1  -4   0  349.87    5.50
  -1   4   0  350.96    5.80
  -1   4   0  343.67    5.40
  -3  -1   0  354.76    5.20
   4  -3   0  356.86    5.40
  -4   3   0  358.26    5.40
  -3  -1   0  357.16    5.50
  -4   4   0  112.99    2.30
  -4   0   0  115.79    2.10
   0   4   0  113.09    2.60
   4  -4   0  116.89    1.80
   4   0   0  110.29    2.70
   0   4   0  112.49    2.30
   0  -4   0  113.09    2.10
   4  -4   0  114.39    2.60
  -4   0   0  116.69    2.40
   1   4   0   -0.10    0.20
  -4   5   0    0.30    0.10
  -1  -4   0   -0.10    0.10
  -4   5   0    0.10    0.20
  -5   1   0   -0.10    0.10
   4  -5   0    0.20    0.20
  -1  -4   0   -0.30    0.10
   5  -1   0    0.30    0.20
  -5   1   0    0.30    0.20
   5  -2   0  533.65    8.70
  -3   5   0  528.65    8.20
  -5   2   0  556.44    8.00
   3  -5   0  539.95    8.60
   2   3   0  539.15    9.20
  -2  -3   0  549.74    8.00
  -2  -3   0  555.74    8.00
  -3   5   0  550.94    8.10
  -5   2   0  546.65    8.80
  -3  -2   0  550.24    8.10
  -2   5   0  536.95    8.40
  -2   5   0  553.94    8.20
   3   2   0  532.75    9.20
  -3  -2   0  547.85    7.90
   5  -3   0  540.85    8.30
  -5   3   0  533.95    8.80
   2  -5   0  533.65    8.40
  -5   3   0  549.15    8.00
  -1   5   0    0.30    0.20
   1  -5   0    0.30    0.20
   5  -4   0    0.10    0.20
   4   1   0    0.20    0.20
  -4  -1   0    0.30    0.20
  -5   4   0    0.00    0.20
  -1   5   0    0.00    0.20
  -4  -1   0    0.00    0.10
   5  -4   0    0.20    0.10
  -5   5   0  112.39    2.50
   0   5   0  108.99    2.40
   0   5   0  111.99    2.80
   5   0   0  108.99    2.80
   5  -5   0  107.09    2.80
  -5   0   0  110.59    2.50
  -5   0   0  116.39    2.20
   5  -5   0  110.39    1.80
   0  -5   0  109.19    2.10
   5  -6   0   31.80    0.70
  -1  -5   0   33.70    1.20
  -6   1   0   32.40    1.10
  -5   6   0   30.20    1.20
   6  -1   0   31.50    1.40
  -6   1   0   30.30    1.30
  -1  -5   0   32.00    0.90
   5  -6   0   32.50    1.40
   1   5   0   29.00    1.40
   2   4   0   41.60    1.70
   6  -2   0   43.40    1.50
  -2  -4   0   43.50    1.30
  -4   6   0   42.90    1.50
  -6   2   0   42.50    1.30
  -6   2   0   45.50    1.60
  -4   6   0   42.80    0.90
   4  -6   0   43.30    1.60
  -2  -4   0   44.60    1.10
  -3  -3   0  482.35    7.20
   6  -3   0  466.45    7.70
  -3  -3   0  484.75    7.20
  -6   3   0  468.45    8.20
  -3   6   0  476.55    7.50
  -6   3   0  494.35    7.40
   3  -6   0  474.25    7.80
  -3   6   0  478.25    7.40
   3   3   0  467.25    8.50
   2  -6   0   43.80    1.40
  -6   4   0   43.80    1.40
   6  -4   0   42.70    1.20
  -2   6   0   43.70    1.40
  -4  -2   0   45.00    1.30
  -4  -2   0   45.60    1.20
  -2   6   0   43.80    1.40
   6  -4   0   43.60    1.70
   4   2   0   44.90    1.80
   5   1   0   32.20    1.50
  -5  -1   0   28.60    1.10
  -5  -1   0   31.60    1.00
   1  -6   0   29.10    1.00
  -6   5   0   29.70    1.20
   6  -5   0   30.40    0.80
  -1   6   0   30.00    1.20
  -1   6   0   30.90    1.30
   6  -5   0   30.90    1.40
   6  -6   0  287.57    5.80
   0   6   0  300.67    5.80
  -6   0   0  300.57    4.90
   6   0   0  287.77    5.90
   0   6   0  295.97    5.10
   0  -6   0  292.47    4.90
  -6   0   0  301.47    5.40
  -6   6   0  299.27    5.30
  -1  -6   0  110.29    2.20
  -7   1   0  102.99    2.80
  -6   7   0  108.29    2.70
   7  -1   0  100.19    3.00
   1   6   0  102.49    3.10
  -7   1   0  104.89    2.40
   6  -7   0  103.29    2.90
  -1  -6   0  106.69    2.50
  -5   7   0   23.70    0.60
  -5   7   0   23.90    1.20
   5  -7   0   25.80    1.30
  -2  -5   0   24.60    0.80
   7  -2   0   26.30    1.30
  -7   2   0   24.30    1.00
  -7   2   0   24.40    1.30
   2   5   0   22.80    1.40
  -2  -5   0   27.30    1.10
   4  -7   0   17.20    1.00
  -7   3   0   17.60    1.10
  -4   7   0   19.40    0.70
  -7   3   0   18.30    0.90
  -3  -4   0   19.10    0.90
   3   4   0   19.00    1.30
  -4   7   0   18.80    1.00
  -3  -4   0   18.10    0.70
   7  -3   0   17.30    1.00
  -3   7   0   19.40    1.00
  -7   4   0   19.00    1.00
   3  -7   0   17.30    0.90
  -3   7   0   18.90    0.80
  -4  -3   0   18.40    0.80
   7  -4   0   18.60    0.90
  -4  -3   0   18.70    0.90
   4   3   0   17.00    1.20
  -5  -2   0   25.40    1.00
  -2   7   0   27.10    1.10
   7  -5   0   25.20    1.40
  -5  -2   0   24.30    1.00
   5   2   0   24.40    1.50
  -7   5   0   22.50    1.10
   7  -5   0   24.60    0.90
   2  -7   0   23.70    1.00
  -2   7   0   26.60    1.20
   7  -6   0  106.49    3.10
   1  -7   0  107.79    2.40
  -7   6   0  107.59    2.70
  -1   7   0  106.39    2.60
  -6  -1   0  108.19    2.40
   6   1   0  105.79    3.20
  -1   7   0  105.29    2.80
  -6  -1   0  104.79    2.60
   7   0   0  962.60   16.00
   0   7   0  944.21   15.60
   0   7   0  971.30   14.20
  -7   7   0  969.70   14.50
   7  -7   0  948.61   15.50
  -7   0   0  971.90   15.00
   0  -7   0  959.70   14.20
  -7   0   0  993.00   13.90
  -1  -7   0  107.19    2.70
  -1  -7   0  101.49    2.20
   7  -8   0  102.49    3.10
  -7   8   0  100.19    2.80
   1   7   0  102.19    3.20
  -8   1   0  102.39    2.50
   8  -1   0  100.49    3.20
  -8   1   0  103.29    2.90
  -8   2   0   54.69    1.70
   2   6   0   58.29    2.40
   8  -2   0   53.49    2.10
  -2  -6   0   55.19    1.80
  -2  -6   0   53.29    1.40
  -6   8   0   55.99    2.00
  -8   2   0   54.19    2.10
   6  -8   0   57.19    2.10
  -8   3   0    2.60    0.50
   3   5   0    2.80    0.70
  -3  -5   0    3.20    0.50
  -5   8   0    2.80    0.60
   8  -3   0    2.70    0.50
  -5   8   0    3.20    0.30
  -3  -5   0    4.00    0.40
  -8   3   0    2.60    0.60
   5  -8   0    3.00    0.60
  -4  -4   0   70.59    1.90
  -4   8   0   69.69    1.70
   4  -8   0   67.29    2.10
   4   4   0   65.89    2.60
  -4  -4   0   73.69    1.70
   8  -4   0   69.59    2.00
  -4   8   0   66.49    2.10
  -8   4   0   69.79    2.00
   3  -8   0    2.30    0.50
   5   3   0    3.50    0.70
  -8   5   0    2.30    0.50
  -3   8   0    3.40    0.50
  -5  -3   0    2.40    0.40
  -3   8   0    3.10    0.60
  -5  -3   0    2.50    0.40
   8  -5   0    3.00    0.60
   8  -5   0    2.70    0.40
  -2   8   0   54.49    1.80
   8  -6   0   54.39    2.20
  -2   8   0   54.49    1.90
   6   2   0   57.39    2.40
  -6  -2   0   54.19    1.60
  -8   6   0   55.19    1.90
   8  -6   0   59.39    1.80
   2  -8   0   55.49    1.70
  -6  -2   0   53.99    1.70
  -7  -1   0   98.99    2.70
  -8   7   0  101.79    2.80
   1  -8   0   99.39    2.30
  -7  -1   0  102.99    2.40
   7   1   0  103.79    3.40
  -1   8   0  100.19    2.90
  -1   8   0  102.09    2.70
   8  -7   0   98.59    3.20
   0  -8   0  286.37    5.00
   8  -8   0  284.57    6.20
  -8   8   0  288.67    5.70
  -8   0   0  290.57    5.10
  -8   0   0  285.17    5.70
   8   0   0  285.07    6.40
   0   8   0  288.67    6.10
  -8   9   0    4.90    0.80
   1   8   0    3.90    0.80
   9  -1   0    4.00    0.90
   8  -9   0    3.50    0.80
  -9   1   0    4.70    0.80
  -1  -8   0    4.90    0.70
  -9   1   0    5.50    0.70
  -2  -7   0   14.20    1.00
  -9   2   0   16.60    1.20
   2   7   0   14.00    1.30
  -2  -7   0   14.30    1.10
  -7   9   0   15.90    1.20
  -9   2   0   14.20    1.00
   7  -9   0   13.80    1.20
   9  -2   0   16.20    1.30
   3   6   0    8.10    1.10
  -6   9   0    8.80    1.00
  -3  -6   0    7.50    0.60
  -9   3   0    7.40    1.00
  -3  -6   0    6.60    0.80
  -9   3   0    6.90    0.80
   6  -9   0    8.40    1.00
   9  -3   0    8.50    1.00
  -4  -5   0  146.59    3.20
  -4  -5   0  142.59    2.80
   9  -4   0  138.49    3.90
   9  -4   0  139.59    3.40
   4   5   0  134.99    4.20
  -5   9   0  141.29    3.50
  -9   4   0  142.89    3.30
   5  -9   0  143.69    3.60
  -5   9   0  143.09    2.60
  -9   5   0  145.39    3.40
   5   4   0  148.49    4.30
  -4   9   0  140.09    3.50
  -5  -4   0  145.49    3.10
   9  -5   0  139.19    3.10
   4  -9   0  136.39    3.40
   9  -5   0  139.09    3.90
  -5  -4   0  142.09    2.90
  -4   9   0  141.39    2.90
  -3   9   0    7.40    0.70
   9  -6   0    5.30    0.90
  -9   6   0    6.70    0.80
   3  -9   0    7.80    0.70
  -6  -3   0    8.50    0.80
   6   3   0    6.70    1.00
  -6  -3   0    6.80    0.60
  -3   9   0    8.00    0.90
   2  -9   0   14.40    0.90
  -2   9   0   14.10    1.10
  -2   9   0   14.90    1.00
  -7  -2   0   15.70    1.00
   7   2   0   13.60    1.40
  -7  -2   0   16.00    1.00
  -9   7   0   15.10    1.10
   9  -7   0   15.40    1.40
  -8  -1   0    5.90    0.80
   9  -8   0    5.30    0.90
   8   1   0    7.40    1.10
  -8  -1   0    4.30    0.60
  -9   8   0    3.00    0.60
   1  -9   0    4.50    0.60
  -1   9   0    4.10    0.70
  -1   9   0    4.30    0.70
  -9   0   0   88.59    2.80
   0   9   0   95.19    3.10
  -9   9   0   89.29    2.90
   0  -9   0   87.59    2.70
  -9   0   0   87.79    2.50
   9   0   0   95.59    3.40
   9  -9   0   85.39    3.20
  -9  10   0    3.90    0.80
   1   9   0    3.10    0.80
 -10   1   0    3.80    0.70
  10  -1   0    3.40    0.90
   9 -10   0    4.90    0.90
 -10   1   0    4.10    0.80
  -1  -9   0    3.60    0.70
  -2  -8   0   14.70    1.10
   2   8   0   11.70    1.30
   8 -10   0   10.70    1.20
  10  -2   0   13.40    1.30
  -8  10   0   13.10    1.20
 -10   2   0   11.20    1.00
 -10   2   0   10.40    1.20
   3   7   0    0.10    0.50
  -3  -7   0    0.70    0.40
  -7  10   0   -0.30    0.40
  10  -3   0    0.40    0.50
 -10   3   0    1.10    0.50
   7 -10   0    0.20    0.40
   6 -10   0   15.50    1.20
  -4  -6   0   16.10    1.10
  10  -4   0   15.70    1.20
   4   6   0   16.30    1.50
  10  -4   0   14.80    1.30
 -10   4   0   16.60    1.10
  -6  10   0   16.40    1.20
  -5  10   0   56.09    2.20
  -5  -5   0   50.49    1.80
   5 -10   0   54.29    2.10
 -10   5   0   51.29    2.00
   5   5   0   53.99    2.70
  10  -5   0   51.59    2.40
   4 -10   0   14.70    1.10
  -4  10   0   17.50    1.30
  -6  -4   0   17.20    1.10
   6   4   0   16.00    1.50
 -10   6   0   15.90    1.20
  -4  10   0   17.50    1.00
  10  -6   0   19.70    1.60
 -10   7   0    0.70    0.50
  10  -7   0    0.50    0.50
   7   3   0    0.10    0.60
  -3  10   0    0.40    0.40
  -7  -3   0    0.10    0.30
   3 -10   0    0.20    0.30
  -3  10   0    0.20    0.40
  -2  10   0   12.90    1.10
  10  -8   0   11.60    1.40
   8   2   0   10.50    1.40
  -8  -2   0   15.10    1.60
  -2  10   0   11.80    1.10
  -8  -2   0   10.10    0.90
   2 -10   0   12.00    0.90
 -10   8   0   11.70    1.20
  -1  10   0    3.70    0.80
 -10   9   0    4.50    0.90
  10  -9   0    4.90    1.00
   9   1   0    3.30    0.90
  -1  10   0    3.90    0.80
  -9  -1   0    4.30    0.80
  -9  -1   0    4.90    0.70
   0  10   0   17.30    1.50
  10   0   0   15.70    1.60
  10 -10   0   16.40    1.60
 -10   0   0   18.40    1.40
 -10  10   0   16.10    1.40
   0 -10   0   16.60    1.30
 -10   0   0   16.10    1.20
   1  10   0   16.20    1.60
  11  -1   0   18.90    1.70
  -1 -10   0   17.60    1.40
  10 -11   0   17.30    1.60
 -10  11   0   17.90    1.50
 -11   1   0   18.20    1.30
  -2  -9   0   49.30    2.10
  11  -2   0   50.69    2.50
 -11   2   0   52.09    2.00
  -9  11   0   53.49    2.40
   2   9   0   49.00    2.60
  11  -2   0   51.49    2.40
   9 -11   0   50.49    2.50
 -11   3   0    0.80    0.50
  11  -3   0   -0.60    0.50
  11  -3   0   -0.30    0.50
  -3  -8   0   -0.20    0.40
  -8  11   0    0.40    0.50
   8 -11   0    0.00    0.50
   3   8   0    0.20    0.60
  -7  11   0    9.10    1.20
 -11   4   0   10.10    1.10
  -4  -7   0    9.40    1.00
   7 -11   0   11.30    1.30
   4   7   0    9.60    1.40
  11  -4   0   12.10    1.20
  11  -4   0    9.00    1.20
  11  -5   0    0.20    0.60
   6 -11   0    0.70    0.50
 -11   5   0   -0.20    0.40
   5   6   0    0.20    0.60
  -5  -6   0   -0.40    0.40
  -6  11   0    0.30    0.50
  -6  -5   0    0.60    0.40
  11  -6   0    0.60    0.60
   6   5   0    0.90    0.60
   5 -11   0   -0.10    0.40
  -5  11   0    0.80    0.50
 -11   6   0   -0.30    0.40
   4 -11   0   10.60    1.00
  11  -7   0   10.40    1.40
 -11   7   0    9.20    1.10
  -7  -4   0    9.80    1.00
   7   4   0   10.50    1.40
  -4  11   0    8.90    1.10
  -3  11   0    0.00    0.40
   8   3   0    0.00    0.60
  11  -8   0    0.50    0.70
  -3  11   0    0.20    0.50
   3 -11   0    0.10    0.40
  -8  -3   0    0.00    0.40
 -11   8   0    0.80    0.50
  -9  -2   0   53.49    1.90
  -2  11   0   52.39    2.10
   9   2   0   48.80    2.80
 -11   9   0   54.59    2.40
  11  -9   0   50.59    2.60
  -2  11   0   50.79    2.20
 -10  -1   0   17.90    1.30
  10   1   0   16.40    1.80
 -11  10   0   17.80    1.50
  -1  11   0   20.10    1.50
  11 -10   0   19.20    1.80
   1 -11   0   20.10    1.50
 -11   0   0    4.50    0.80
   0 -11   0    5.30    1.00
  11 -11   0    5.20    1.20
  11   0   0    5.60    1.20
 -11  11   0    4.00    0.90
   0  11   0    4.00    1.00
 -11  12   0    0.70    0.70
  12  -1   0    0.40    0.70
  -1 -11   0    1.10    0.70
 -12   1   0   -0.20    0.50
   1  11   0    0.70    0.70
  11 -12   0   -0.60    0.70
  12  -2   0    3.80    1.00
  -2 -10   0    3.60    0.80
  12  -2   0    2.40    0.90
  10 -12   0    3.10    1.00
   2  10   0    4.70    1.10
 -12   2   0    3.10    0.80
 -10  12   0    4.80    1.00
  12  -3   0   51.09    2.50
   9 -12   0   52.39    2.60
  -9  12   0   56.89    2.60
  -3  -9   0   52.69    2.20
   3   9   0   48.70    2.80
  12  -3   0   55.19    2.70
 -12   3   0   54.29    2.20
  12  -4   0   13.90    1.60
  -4  -8   0   12.20    1.20
   8 -12   0   13.20    1.50
   4   8   0   15.30    1.80
  -8  12   0   12.50    1.40
 -12   4   0   14.50    1.20
 -12   5   0   28.30    1.60
   5   7   0   32.80    2.30
  -7  12   0   29.20    1.80
  -5  -7   0   28.60    1.60
   7 -12   0   28.80    1.80
  12  -5   0   29.60    2.00
   6   6   0    2.70    0.90
  12  -6   0    5.10    1.10
  -6  12   0    5.20    1.00
   6 -12   0    4.40    0.90
  -6  -6   0    3.90    0.80
 -12   6   0    5.50    0.90
   5 -12   0   30.80    1.70
   7   5   0   29.40    2.30
 -12   7   0   30.30    1.80
  12  -7   0   31.20    2.10
  -7  -5   0   29.50    1.50
  -5  12   0   28.00    1.80
  -8  -4   0   13.80    1.10
   4 -12   0   12.90    1.10
 -12   8   0   15.80    1.50
  -4  12   0   14.40    1.50
  12  -8   0   14.80    1.80
   8   4   0   15.00    1.90
 -12   9   0   53.09    2.40
  12  -9   0   55.09    2.90
  -3  12   0   51.79    2.40
  -9  -3   0   53.39    2.00
   9   3   0   48.00    2.90
  12 -10   0    4.10    1.10
  10   2   0    4.60    1.20
 -10  -2   0    4.20    0.80
  -2  12   0    3.80    0.80
 -12  10   0    4.40    1.00
  12 -11   0    0.10    0.70
  -1  12   0    0.20    0.60
   1 -12   0    1.00    0.70
 -11  -1   0    0.20    0.60
 -12  11   0    0.20    0.60
  11   1   0    1.20    0.90
 -12   0   0    0.60    0.60
   0 -12   0    1.70    0.80
  12   0   0    2.10    0.90
 -12  12   0    2.10    0.90
   0  12   0    1.30    0.80
  12 -12   0    1.90    0.90
  -2 -11   0   10.20    1.30
   2  11   0   13.50    1.70
  11 -13   0   12.80    1.70
 -11  13   0   11.20    1.60
 -13   2   0   11.70    1.30
 -13   3   0   72.89    2.70
   3  10   0   75.09    3.50
  10 -13   0   74.79    3.30
  13  -3   0   77.79    3.30
 -10  13   0   72.79    3.10
  -3 -10   0   70.99    2.70
  13  -4   0   15.90    1.80
 -13   4   0   15.20    1.40
   9 -13   0   14.90    1.70
  -4  -9   0   15.30    1.40
   4   9   0   11.90    1.70
  -9  13   0   12.10    1.40
   8 -13   0    0.70    0.70
  13  -5   0    0.90    0.80
 -13   5   0    2.10    0.70
   5   8   0    0.50    0.80
  -5  -8   0   -0.10    0.50
  -8  13   0    1.10    0.70
   6   7   0   11.70    1.70
  -7  13   0   10.00    1.40
 -13   6   0   11.90    1.30
   7 -13   0    9.90    1.30
  13  -6   0   10.40    1.50
  -6  -7   0    9.20    1.10
 -13   7   0    9.60    1.20
  -7  -6   0    9.50    1.10
   6 -13   0   12.60    1.40
   7   6   0    7.00    1.40
  -6  13   0   10.00    1.30
  13  -7   0   10.10    1.60
   5 -13   0    1.00    0.60
  -8  -5   0    0.60    0.50
  -5  13   0    0.40    0.70
 -13   8   0    1.70    0.80
   8   5   0    0.60    0.80
  13  -8   0    1.30    0.80
   9   4   0   17.70    2.10
  -9  -4   0   13.40    1.20
 -13   9   0   16.60    1.70
  13  -9   0   17.50    2.10
  -4  13   0   17.00    1.70
  13 -10   0   73.89    3.60
 -13  10   0   75.39    3.10
  -3  13   0   75.69    3.00
 -10  -3   0   75.09    2.60
  10   3   0   74.49    3.70
  13 -11   0   10.30    1.70
  11   2   0    7.20    1.50
 -13  11   0    9.50    1.40
   2 -13   0   10.10    1.40
 -11  -2   0    9.30    1.10
  -5  -9   0    7.40    1.10
   5   9   0   13.50    2.00
 -14   5   0    9.70    1.30
  -9  14   0   11.00    1.50
  14  -5   0   13.70    1.90
   9 -14   0    8.30    1.40
  -8  14   0   56.99    2.80
  14  -6   0   57.29    3.10
  -6  -8   0   54.89    2.30
 -14   6   0   51.39    2.50
   8 -14   0   57.99    2.70
   6   8   0   58.49    3.30
   7   7   0  103.09    4.50
   7 -14   0  103.89    3.50
  -7  -7   0  103.89    3.20
 -14   7   0   97.39    3.50
  -7  14   0  107.09    3.80
  14  -7   0  100.29    4.10
  -6  14   0   52.69    2.70
 -14   8   0   52.99    2.60
   8   6   0   52.79    3.20
  -8  -6   0   59.59    2.30
  14  -8   0   58.49    3.20
   9   5   0    9.70    1.80
 -14   9   0   12.90    1.50
  -9  -5   0    9.90    1.20
  14  -9   0    9.20    1.70
  -5  14   0    7.60    1.30
   0   0  -1   -6.50    0.20
   0   0   1   -6.10    0.20
   0   0   1   -6.30    0.30
   0   0   1   -6.30    0.30
   0  -1  -1   -0.20    0.10
  -1   0  -1   -0.40    0.10
   0   1  -1   -0.30    0.10
  -1   1  -1   -0.30    0.10
   0   1  -1   -0.20    0.10
   1   0  -1   -0.30    0.10
   0  -1  -1   -0.10    0.10
   0   1   1   -0.50    0.10
   1   0   1   -0.10    0.10
   1  -1   1   -0.30    0.10
  -1   1   1   -0.40    0.10
  -1   0   1   -0.20    0.10
   0  -1   1   -0.60    0.10
  -1   1   1   -0.30    0.10
   1   0   1   -0.30    0.10
   1  -1   1   -0.40    0.10
  -1   1   1   -0.50    0.10
  -1   2  -1 1242.48   16.70
  -1  -1  -1 1208.08   16.80
   1   1  -1 1274.67   18.20
  -1   2  -1 1238.68   17.90
  -2   1  -1 1233.08   17.60
   2  -1  -1 1242.58   18.10
   2  -1   1 1265.97   17.90
  -1   2   1 1227.68   16.80
  -2   1   1 1273.17   16.50
  -1   2   1 1183.28   18.60
  -1  -1   1 1258.37   17.90
   2  -1   1 1278.67   17.60
   1  -2   1 1257.17   17.60
   1   1   1 1277.47   18.10
  -1   2   1 1290.27   17.60
  -1  -1   1 1222.48   17.00
  -2   1   1 1269.87   17.70
   0  -2  -1    0.10    0.10
   2   0  -1    0.00    0.10
   0   2  -1   -0.10    0.10
  -2   0  -1    0.30    0.10
   0   2  -1    0.00    0.10
  -2   2  -1    0.00    0.10
   2   0   1   -0.20    0.10
  -2   2   1   -0.10    0.10
  -2   0   1    0.00    0.10
  -2   2   1    0.00    0.10
   0   2   1    0.10    0.10
  -2   0   1   -0.10    0.10
  -2   2   1    0.20    0.10
   2  -2   1   -0.10    0.10
   2   0   1    0.10    0.10
   0   2   1    0.10    0.10
  -2   3  -1   29.80    0.90
   1   2  -1   31.30    0.70
   3  -1  -1   29.60    0.90
   1   2  -1   29.70    1.10
  -1  -2  -1   29.50    0.80
  -3   1  -1   31.00    0.80
  -2   3  -1   30.70    0.70
   1   2   1   30.60    1.00
  -2   3   1   30.00    0.70
   3  -1   1   29.80    0.90
  -2   3   1   31.00    0.90
  -3   1   1   30.60    1.00
  -2   3   1   31.20    1.00
   3  -1   1   31.10    0.90
  -3   1   1   30.30    0.70
  -1  -2   1   30.10    0.80
   2  -3   1   31.20    0.90
  -1   3  -1   29.80    0.80
  -1   3  -1   31.10    0.90
   3  -2  -1   30.80    0.80
  -3   2  -1   30.90    0.90
  -2  -1  -1   30.80    0.80
   2   1  -1   32.60    1.10
   1  -3  -1   31.90    0.80
  -2  -1   1   30.10    0.70
   1  -3   1   29.90    0.90
  -2  -1   1   31.40    0.90
  -1   3   1   30.50    0.90
  -3   2   1   30.40    0.80
  -1   3   1   34.00    0.90
   3  -2   1   31.50    0.70
   3  -2   1   31.30    1.00
   2   1   1   29.90    1.00
  -3   2   1   31.60    1.00
   0  -3  -1   -0.20    0.10
   3   0  -1   -0.30    0.10
   0   3  -1   -0.20    0.10
  -3   3  -1   -0.20    0.10
   0   3  -1   -0.10    0.10
  -3   0  -1   -0.20    0.10
   3   0   1   -0.20    0.10
   0   3   1    0.00    0.20
  -3   0   1   -0.20    0.10
  -3   3   1   -0.20    0.10
  -3   3   1   -0.20    0.10
   0  -3   1   -0.20    0.10
   0   3   1   -0.30    0.10
  -3   3   1   -0.20    0.10
  -3   0   1   -0.20    0.10
   3  -3   1   -0.20    0.10
  -4   1  -1  199.38    3.30
  -1  -3  -1  205.58    2.90
   1   3  -1  193.08    3.20
   4  -1  -1  196.98    3.80
   1   3  -1  201.08    4.00
  -1  -3  -1  196.58    3.40
  -3   4  -1  199.18    3.50
   4  -1   1  199.28    3.70
   3  -4   1  201.58    3.70
  -4   1   1  198.98    3.10
  -3   4   1  193.68    3.20
   4  -1   1  204.18    3.60
  -3   4   1  199.58    3.80
  -3   4   1  196.68    3.40
   1   3   1  201.98    3.90
  -4   1   1  202.88    3.70
  -1  -3   1  198.48    3.40
   4  -2  -1   99.39    2.10
  -4   2  -1  103.69    2.00
  -2   4  -1   98.09    2.00
  -2   4  -1  100.09    2.10
   2   2  -1  101.39    2.50
   2  -4  -1  102.69    2.20
  -2  -2  -1  105.59    2.00
  -4   2   1   98.29    2.30
   2   2   1  104.09    2.40
   2  -4   1  100.99    2.20
   4  -2   1  105.79    2.00
  -2  -2   1  100.89    2.00
  -2   4   1  104.69    2.00
  -4   2   1  100.19    1.90
  -2   4   1   98.29    2.00
  -2  -2   1  104.79    1.80
   4  -2   1  103.89    2.30
  -1   4  -1  198.38    3.70
  -4   3  -1  201.28    3.50
   4  -3  -1  202.38    3.40
  -3  -1  -1  199.58    3.20
  -1   4  -1  196.58    3.40
   1  -4  -1  204.38    3.40
  -3  -1  -1  206.18    3.30
   3   1  -1  194.08    4.00
  -1   4   1  195.78    3.40
  -3  -1   1  196.68    3.10
  -3  -1   1  200.18    3.50
   4  -3   1  202.98    3.00
   1  -4   1  197.28    3.50
  -4   3   1  199.78    3.90
  -4   3   1  198.58    3.30
  -1   4   1  199.48    3.60
   3   1   1  199.58    3.90
   4  -3   1  199.98    3.80
  -4   0  -1   -0.30    0.10
   4   0  -1    0.00    0.20
   4  -4  -1   -0.20    0.10
   0  -4  -1   -0.10    0.10
  -4   4  -1    0.10    0.20
   0   4  -1   -0.10    0.10
   0   4  -1   -0.20    0.20
  -4   0  -1   -0.20    0.10
   0   4   1   -0.20    0.20
   4  -4   1    0.00    0.20
   0   4   1   -0.10    0.20
  -4   4   1   -0.20    0.20
  -4   0   1   -0.20    0.20
   4   0   1   -0.20    0.20
  -4   0   1   -0.10    0.10
   0  -4   1    0.10    0.20
  -4   4   1   -0.20    0.20
  -4   5  -1   15.30    0.80
  -1  -4  -1   16.60    0.80
   1   4  -1   15.90    1.00
  -5   1  -1   14.70    0.70
  -1  -4  -1   17.80    0.50
   1   4  -1   17.70    0.70
   4  -5  -1   16.90    0.90
   5  -1  -1   15.60    0.90
   1   4   1   17.90    1.00
  -5   1   1   17.60    0.70
   5  -1   1   17.20    0.90
   4  -5   1   18.00    0.90
  -5   1   1   17.00    0.90
  -4   5   1   16.40    0.80
  -4   5   1   17.10    0.60
  -1  -4   1   17.40    0.70
  -3   5  -1   98.09    2.20
   5  -2  -1   98.49    2.30
  -2  -3  -1  103.19    2.10
  -3   5  -1  102.59    1.90
   3  -5  -1  104.19    2.40
   2   3  -1   99.19    2.70
  -5   2  -1  101.39    2.10
  -2  -3  -1   95.69    1.60
  -2  -3   1  100.69    2.00
   3  -5   1  100.49    2.40
  -5   2   1  100.09    2.50
  -2  -3   1   99.99    2.00
  -3   5   1  100.09    2.20
   2   3   1  104.09    2.60
   5  -2   1   99.59    2.40
   5  -2   1  102.39    2.20
  -5   2   1  101.39    2.00
  -3   5   1   99.49    1.90
  -2   5  -1   98.69    2.20
   2  -5  -1  102.09    2.20
  -2   5  -1  100.99    2.20
  -3  -2  -1  101.49    1.80
  -3  -2  -1  103.09    2.10
   5  -3  -1   99.59    2.20
   3   2  -1   97.99    2.70
  -5   3  -1  102.69    2.20
  -2   5   1  100.99    2.10
  -3  -2   1  101.39    1.90
   5  -3   1  105.29    1.90
  -5   3   1  101.49    2.10
  -5   3   1   98.79    2.60
   3   2   1  102.29    2.60
   2  -5   1   97.59    2.20
   5  -3   1  102.39    2.50
  -3  -2   1  100.69    2.10
  -2   5   1   99.79    2.20
  -1   5  -1   17.20    0.90
  -4  -1  -1   17.00    0.70
  -1   5  -1   17.10    0.80
   1  -5  -1   16.80    0.70
  -5   4  -1   16.50    0.80
   4   1  -1   18.70    1.10
   5  -4  -1   17.80    0.70
  -4  -1  -1   16.90    0.70
  -1   5   1   16.60    0.80
  -1   5   1   17.80    0.80
   1  -5   1   16.40    0.70
   4   1   1   17.10    1.00
  -5   4   1   16.20    1.00
  -4  -1   1   17.40    0.60
   5  -4   1   18.40    1.00
  -5   4   1   16.70    0.80
  -4  -1   1   17.70    0.80
   5   0  -1    0.00    0.20
  -5   0  -1    0.00    0.20
  -5   5  -1    0.00    0.20
   0   5  -1    0.00    0.20
   5  -5  -1    0.40    0.10
   0   5  -1   -0.10    0.20
   0  -5  -1    0.20    0.10
  -5   0  -1    0.30    0.20
   0  -5   1    0.30    0.20
  -5   0   1   -0.10    0.20
   5  -5   1   -0.10    0.20
   0   5   1   -0.10    0.20
   5   0   1    0.00    0.20
  -5   5   1    0.10    0.20
  -5   0   1    0.70    0.20
  -5   5   1   -0.20    0.20
   0   5   1    0.20    0.20
   1   5  -1  126.99    2.60
  -1  -5  -1  124.99    2.70
  -1  -5  -1  127.69    2.10
   1   5  -1  128.09    3.30
  -6   1  -1  126.89    2.60
   6  -1  -1  122.69    3.20
   5  -6  -1  124.89    3.10
   5  -6   1  126.39    3.10
  -6   1   1  124.39    2.40
   6  -1   1  126.69    3.10
  -6   1   1  123.19    3.00
  -1  -5   1  120.69    2.50
  -5   6   1  122.89    2.80
  -5   6   1  127.39    2.30
   1   5   1  128.69    3.20
  -2  -4  -1    2.70    0.20
   6  -2  -1    3.10    0.50
   2   4  -1    4.00    0.70
  -2  -4  -1    2.50    0.40
  -6   2  -1    2.70    0.40
   4  -6  -1    3.00    0.50
  -4   6  -1    3.00    0.20
  -4   6  -1    2.70    0.50
  -2  -4   1    3.70    0.40
   6  -2   1    3.00    0.50
   6  -2   1    2.80    0.50
  -4   6   1    1.70    0.40
  -2  -4   1    2.70    0.40
   4  -6   1    2.70    0.50
  -4   6   1    3.10    0.30
  -6   2   1    3.10    0.40
  -6   2   1    2.80    0.50
   2   4   1    3.30    0.50
   3  -6  -1  306.77    5.40
   6  -3  -1  295.27    5.40
  -3   6  -1  300.47    5.20
   3   3  -1  303.97    6.10
  -3   6  -1  305.17    5.00
  -3  -3  -1  305.77    4.60
  -3  -3  -1  301.87    5.00
  -6   3  -1  306.67    5.10
   3   3   1  302.67    6.00
  -3   6   1  304.17    5.00
   6  -3   1  303.27    5.60
   3  -6   1  301.27    5.40
  -6   3   1  306.77    5.00
   6  -3   1  301.17    5.10
  -3  -3   1  309.87    4.80
  -3   6   1  305.27    5.20
  -3  -3   1  309.27    5.00
  -6   3   1  296.37    5.80
   6  -4  -1    2.30    0.30
  -4  -2  -1    2.60    0.40
   4   2  -1    2.20    0.50
  -2   6  -1    3.20    0.50
  -6   4  -1    3.70    0.50
  -2   6  -1    4.00    0.50
  -4  -2  -1    3.30    0.30
   2  -6  -1    3.60    0.50
  -6   4   1    2.90    0.50
  -4  -2   1    2.60    0.30
  -6   4   1    2.60    0.40
  -2   6   1    3.20    0.50
  -4  -2   1    3.00    0.40
   4   2   1    2.10    0.50
  -2   6   1    3.00    0.40
   2  -6   1    3.30    0.50
   6  -4   1    3.00    0.30
   6  -4   1    2.90    0.50
  -5  -1  -1  125.99    2.60
  -6   5  -1  126.09    2.80
   6  -5  -1  125.59    2.50
   1  -6  -1  125.39    2.50
  -5  -1  -1  123.59    2.60
  -1   6  -1  122.69    3.00
  -1   6  -1  127.89    2.70
   5   1  -1  125.19    3.40
  -5  -1   1  127.19    2.40
  -6   5   1  126.79    3.30
  -5  -1   1  126.69    2.80
  -6   5   1  128.59    2.70
   1  -6   1  128.39    2.70
   5   1   1  126.49    3.30
  -1   6   1  126.19    2.90
   6  -5   1  122.29    3.10
  -1   6   1  123.19    2.80
  -6   0  -1    0.20    0.20
   0  -6  -1    0.20    0.10
   6  -6  -1    0.20    0.10
  -6   6  -1    0.50    0.30
   6  -6  -1    0.00    0.30
   6   0  -1   -0.30    0.30
   0   6  -1   -0.10    0.30
  -6   0  -1    0.30    0.20
   0   6  -1   -0.10    0.20
   0  -6   1    0.00    0.20
   0   6   1    0.00    0.30
  -6   0   1    0.00    0.30
   6   0   1    0.20    0.30
   6  -6   1   -0.20    0.30
  -6   0   1    0.70    0.20
  -6   6   1    0.40    0.30
  -1  -6  -1   28.20    0.80
   1   6  -1   29.00    1.60
   6  -7  -1   28.80    0.80
   6  -7  -1   29.60    1.50
  -6   7  -1   25.70    1.30
  -7   1  -1   27.60    1.10
   7  -1  -1   29.40    1.60
  -1  -6  -1   25.70    1.20
  -6   7   1   28.20    1.30
   7  -1   1   25.20    1.40
  -7   1   1   27.00    1.00
  -1  -6   1   26.30    1.00
   1   6   1   24.30    1.40
  -7   1   1   29.10    1.40
  -1  -6   1   26.10    1.10
   6  -7   1   26.50    1.40
  -2  -5  -1   22.60    1.10
  -5   7  -1   25.10    1.20
   2   5  -1   24.10    1.50
  -2  -5  -1   25.00    0.70
   5  -7  -1   22.80    1.20
   7  -2  -1   22.90    1.30
  -7   2  -1   24.60    1.10
   2   5   1   26.00    1.40
  -2  -5   1   25.10    1.00
  -5   7   1   24.00    0.80
  -5   7   1   23.70    1.10
   7  -2   1   23.00    1.20
  -7   2   1   26.10    1.00
  -7   2   1   25.40    1.40
  -2  -5   1   23.70    0.90
   7  -2   1   22.70    1.20
   5  -7   1   26.20    1.30
   7  -3  -1    1.00    0.30
  -3  -4  -1    0.90    0.30
  -4   7  -1    0.90    0.30
  -7   3  -1    0.20    0.30
  -3  -4  -1    1.30    0.20
   4  -7  -1    0.70    0.30
   3   4  -1    0.50    0.40
  -4   7  -1    0.90    0.20
  -7   3   1    0.90    0.30
   4  -7   1    0.80    0.40
   3   4   1    0.50    0.40
  -4   7   1    0.60    0.30
  -3  -4   1    0.80    0.30
   7  -3   1    0.50    0.30
  -3  -4   1    0.90    0.30
   7  -3   1    0.60    0.30
  -4   7   1    1.00    0.20
  -7   3   1    1.10    0.40
  -4  -3  -1    1.40    0.20
  -3   7  -1    0.60    0.20
  -4  -3  -1    1.60    0.40
  -3   7  -1    1.10    0.40
   7  -4  -1    0.80    0.30
  -7   4  -1    0.80    0.30
   3  -7  -1    1.20    0.30
   4   3  -1    0.40    0.40
  -7   4   1    1.00    0.40
  -7   4   1    0.90    0.30
   7  -4   1    1.00    0.30
  -4  -3   1    0.80    0.30
  -3   7   1    0.80    0.30
  -4  -3   1    0.80    0.30
   3  -7   1    1.00    0.40
   7  -4   1    0.90    0.40
   4   3   1    0.80    0.40
  -7   5  -1   26.40    1.20
  -2   7  -1   24.00    1.10
  -5  -2  -1   25.10    0.90
   2  -7  -1   24.80    1.00
   5   2  -1   27.10    1.50
  -2   7  -1   25.80    1.20
  -5  -2  -1   26.50    1.10
   7  -5  -1   23.60    1.00
  -7   5   1   24.40    1.10
   7  -5   1   24.30    0.60
  -2   7   1   24.10    1.10
   5   2   1   24.80    1.40
  -5  -2   1   25.40    0.90
   7  -5   1   24.90    1.40
  -2   7   1   25.20    1.20
  -5  -2   1   24.80    1.10
   2  -7   1   23.70    1.10
   7  -6  -1   28.60    1.00
  -7   6  -1   28.10    1.30
   6   1  -1   31.20    1.70
   1  -7  -1   25.20    0.90
  -6  -1  -1   29.10    1.10
   7  -6  -1   25.20    1.50
  -6  -1  -1   27.60    1.10
  -1   7  -1   26.60    1.30
  -1   7  -1   28.40    1.20
  -6  -1   1   27.40    1.00
  -6  -1   1   26.50    1.20
  -7   6   1   27.50    1.20
  -1   7   1   25.90    1.20
   7  -6   1   24.00    1.40
   6   1   1   27.10    1.50
  -1   7   1   28.00    1.30
   1  -7   1   27.50    1.10
  -7   0  -1    0.60    0.40
   0  -7  -1    0.90    0.40
  -7   7  -1    0.50    0.40
   7  -7  -1    0.40    0.20
   0  -7  -1    1.10    0.30
   0   7  -1    0.60    0.40
   0   7  -1   -0.40    0.40
   7  -7  -1    0.40    0.50
   7   0  -1    0.30    0.50
  -7   0  -1    0.70    0.30
   7   0   1    0.20    0.50
  -7   0   1    0.20    0.40
  -7   7   1    0.70    0.40
   0   7   1    0.30    0.50
   0  -7   1    1.00    0.30
   7  -7   1    0.20    0.40
   1   7  -1   27.40    1.70
   7  -8  -1   32.00    1.70
  -7   8  -1   29.50    1.50
  -1  -7  -1   32.80    1.30
  -8   1  -1   29.60    1.30
  -1  -7  -1   28.00    1.40
   8  -1  -1   29.20    1.70
  -1  -7   1   30.20    1.20
   8  -1   1   30.90    1.50
   1   7   1   28.20    1.60
  -7   8   1   30.50    1.50
   8  -1   1   26.90    1.60
   7  -8   1   27.70    1.60
  -8   1   1   29.20    1.20
  -8   1   1   28.10    1.50
  -1  -7   1   32.10    1.30
  -6   8  -1   66.99    2.20
   2   6  -1   67.99    2.60
   6  -8  -1   63.09    2.30
  -8   2  -1   68.89    2.00
  -2  -6  -1   64.59    2.00
   8  -2  -1   67.29    2.40
  -2  -6   1   65.49    1.90
   8  -2   1   66.19    2.20
  -6   8   1   64.79    2.10
   6  -8   1   66.79    2.30
  -6   8   1   68.69    1.50
   8  -2   1   69.49    2.30
   2   6   1   67.99    2.50
  -8   2   1   70.09    1.90
  -2  -6   1   66.09    1.70
  -8   2   1   66.89    2.40
   5  -8  -1    9.10    1.00
  -3  -5  -1    9.20    0.50
  -5   8  -1    8.60    0.40
  -8   3  -1    9.30    0.80
   3   5  -1    7.90    1.00
   8  -3  -1    9.20    0.90
  -5   8  -1    8.30    0.90
  -3  -5  -1    8.30    0.70
  -8   3   1    8.30    0.70
  -5   8   1    8.50    0.90
   8  -3   1    9.10    1.00
  -3  -5   1    8.60    0.70
  -3  -5   1    9.00    0.60
  -8   3   1    6.60    0.90
   5  -8   1    7.90    0.90
   3   5   1    7.40    0.90
   8  -3   1    8.90    0.80
  -5   8   1    8.50    0.50
  -4  -4  -1    5.60    0.70
  -4  -4  -1    4.60    0.40
  -4   8  -1    5.10    0.40
   4  -8  -1    5.10    0.70
  -8   4  -1    4.70    0.60
   4   4  -1    5.00    0.90
  -4   8  -1    3.50    0.60
   8  -4  -1    4.70    0.60
  -4   8   1    4.80    0.50
  -4   8   1    6.20    0.70
   4   4   1    4.60    0.80
  -4  -4   1    5.10    0.60
  -8   4   1    4.90    0.60
  -4  -4   1    4.10    0.50
  -8   4   1    4.40    0.80
   8  -4   1    5.70    0.60
   4  -8   1    4.80    0.70
   8  -4   1    4.80    0.80
  -5  -3  -1    8.30    0.70
  -3   8  -1    7.80    0.70
   3  -8  -1    7.80    0.70
  -8   5  -1    7.30    0.80
   5   3  -1    8.60    1.10
  -5  -3  -1    8.60    0.50
   8  -5  -1    7.50    0.70
  -3   8  -1    8.80    0.90
  -3   8   1    7.40    0.80
   3  -8   1    7.10    0.80
  -8   5   1    8.90    0.80
  -5  -3   1    8.60    0.70
  -3   8   1    9.20    0.70
   5   3   1    7.70    1.00
   8  -5   1    8.80    0.50
  -5  -3   1    9.40    0.70
   8  -5   1    6.90    0.90
  -8   5   1    7.10    0.90
   8  -6  -1   65.69    2.50
  -2   8  -1   68.79    2.10
  -8   6  -1   65.19    2.20
   6   2  -1   67.29    2.70
  -6  -2  -1   67.79    1.80
  -6  -2  -1   66.99    1.90
  -2   8  -1   65.49    2.10
   8  -6  -1   68.79    1.80
   2  -8  -1   67.29    1.80
  -2   8   1   67.99    2.10
   2  -8   1   67.09    2.00
   8  -6   1   66.29    2.40
  -6  -2   1   68.19    1.70
  -8   6   1   66.09    2.10
   6   2   1   66.09    2.60
  -2   8   1   66.99    2.10
  -6  -2   1   66.99    2.00
  -7  -1  -1   30.90    1.30
  -7  -1  -1   32.10    1.30
   7   1  -1   29.50    1.80
  -1   8  -1   30.40    1.50
   1  -8  -1   29.30    1.10
  -8   7  -1   26.60    1.40
  -1   8  -1   30.00    1.40
   8  -7  -1   32.10    1.80
  -7  -1   1   29.90    1.40
  -8   7   1   31.00    1.50
   8  -7   1   28.40    1.70
   1  -8   1   28.70    1.20
  -7  -1   1   28.30    1.10
  -1   8   1   28.80    1.40
   7   1   1   27.60    1.70
  -1   8   1   29.50    1.50
  -8   0  -1    0.30    0.30
   0   8  -1    0.10    0.40
  -8   8  -1    0.20    0.40
   0   8  -1    1.00    0.40
   0  -8  -1    0.60    0.40
   8   0  -1   -0.60    0.40
   8  -8  -1    0.30    0.50
   0  -8  -1    0.50    0.30
   0  -8   1    0.80    0.40
  -8   8   1    1.00    0.40
  -8   0   1    0.80    0.30
   8  -8   1    0.30    0.50
  -8   0   1    0.20    0.40
   8   0   1    0.90    0.60
   0   8   1   -0.60    0.40
   1   8  -1   27.90    1.80
  -8   9  -1   27.60    1.60
  -1  -8  -1   27.00    1.40
  -9   1  -1   32.50    1.50
   9  -1  -1   30.40    1.90
   8  -9  -1   31.40    1.80
  -9   1   1   30.60    1.30
   9  -1   1   32.00    1.60
   8  -9   1   29.30    1.70
  -8   9   1   29.40    1.60
  -9   1   1   31.90    1.70
   9  -1   1   31.30    1.80
  -1  -8   1   29.60    1.40
  -1  -8   1   29.80    1.20
   1   8   1   29.70    1.70
  -2  -7  -1    9.40    0.90
   2   7  -1   12.90    1.40
   9  -2  -1   12.10    1.20
  -9   2  -1   10.90    0.90
  -7   9  -1   12.10    1.10
   7  -9  -1   11.30    1.10
   9  -2   1   10.90    1.10
   2   7   1   10.20    1.20
  -9   2   1   11.40    1.10
  -9   2   1   10.50    0.80
  -2  -7   1   11.70    0.80
   9  -2   1   12.90    1.10
   7  -9   1    8.50    1.00
  -7   9   1   10.70    1.00
  -2  -7   1   11.40    0.90
  -9   3  -1    9.90    1.00
   6  -9  -1    9.20    1.00
  -6   9  -1    8.30    1.00
   9  -3  -1    9.00    1.00
   3   6  -1    9.30    1.20
  -3  -6  -1    9.60    0.90
  -9   3   1    8.90    0.80
  -3  -6   1    9.30    0.80
  -3  -6   1    9.30    0.70
  -9   3   1   10.10    1.20
   6  -9   1    9.10    1.00
   3   6   1    7.10    1.00
   9  -3   1    8.60    0.90
   9  -3   1    7.70    1.00
  -6   9   1    8.60    0.90
  -6   9   1    9.00    0.60
   5  -9  -1   12.80    1.00
   9  -4  -1   11.70    1.00
  -9   4  -1   12.40    1.00
  -5   9  -1   12.80    1.00
   4   5  -1   11.60    1.40
  -4  -5  -1   13.20    1.00
  -4  -5   1   12.10    0.90
  -9   4   1   11.80    0.90
   4   5   1    9.90    1.20
   9  -4   1   12.20    0.90
   5  -9   1   12.10    1.10
   9  -4   1   11.80    1.10
  -5   9   1   11.30    1.00
  -5   9   1   12.60    0.70
  -4  -5   1   11.90    0.80
  -9   4   1   13.10    1.20
   5   4  -1   10.30    1.30
  -4   9  -1   12.80    0.80
  -5  -4  -1   12.40    0.90
   9  -5  -1   11.90    0.90
   4  -9  -1   11.70    0.90
  -9   5  -1   12.60    1.00
  -4   9  -1   12.90    1.00
   4  -9   1   11.00    1.00
  -4   9   1   12.90    0.80
  -4   9   1   12.50    1.00
  -9   5   1   13.90    1.30
  -5  -4   1   13.00    0.80
  -9   5   1   11.40    0.90
   5   4   1   13.50    1.30
   9  -5   1   10.00    1.10
  -5  -4   1   13.90    0.90
   9  -6  -1    9.20    1.20
  -3   9  -1    6.90    0.80
  -9   6  -1    8.10    0.90
  -6  -3  -1    8.70    0.80
  -3   9  -1    8.80    0.80
   3  -9  -1    8.30    0.70
   9  -6  -1    8.30    0.70
   6   3  -1   10.30    1.30
  -3   9   1    7.90    0.80
  -6  -3   1   11.50    0.80
  -3   9   1    8.10    0.90
  -9   6   1    8.10    0.90
   6   3   1    9.10    1.20
   9  -6   1    7.80    1.00
   3  -9   1    8.40    0.80
  -6  -3   1    9.30    0.70
  -7  -2  -1   10.90    0.90
  -9   7  -1   10.80    1.00
  -2   9  -1   10.90    1.00
  -2   9  -1   11.40    1.00
   7   2  -1   11.60    1.40
   9  -7  -1   12.40    1.40
   2  -9  -1    9.90    0.70
  -7  -2  -1   11.90    0.90
   7   2   1   10.80    1.30
  -7  -2   1   11.00    0.90
  -9   7   1    8.80    0.90
   2  -9   1   10.80    0.90
  -2   9   1   10.70    0.90
   9  -7   1   12.00    1.30
  -7  -2   1   10.70    0.80
  -2   9   1   11.10    1.00
  -1   9  -1   35.50    1.80
  -9   8  -1   29.10    1.60
  -8  -1  -1   31.80    1.40
  -1   9  -1   30.20    1.50
   1  -9  -1   31.70    1.40
   9  -8  -1   29.50    1.90
   8   1  -1   27.20    1.90
  -1   9   1   29.00    1.50
  -1   9   1   31.00    1.60
   9  -8   1   29.10    1.80
  -9   8   1   31.60    1.60
   1  -9   1   31.80    1.30
  -8  -1   1   29.50    1.20
  -8  -1   1   33.10    1.60
   8   1   1   31.60    1.90
   9  -9  -1    0.40    0.60
   0  -9  -1    1.10    0.50
   0   9  -1    0.10    0.50
   9   0  -1   -0.30    0.50
  -9   9  -1    0.00    0.50
  -9   0  -1    0.30    0.40
   9  -9   1    0.50    0.50
   9   0   1   -0.20    0.40
  -9   0   1   -0.10    0.40
   0   9   1   -0.10    0.40
  -9   9   1   -0.70    0.40
   9   0   1    0.50    0.60
  -9   0   1   -0.30    0.30
   0  -9   1    0.40    0.30
   0  -9   1    0.20    0.30
 -10   1  -1    7.20    0.90
  -9  10  -1    6.80    1.10
  10  -1  -1    8.70    1.30
   9 -10  -1    4.90    1.00
   1   9  -1    7.10    1.10
  -1  -9  -1    4.60    0.80
   1   9   1    5.50    1.00
 -10   1   1    6.90    0.80
   9 -10   1    6.50    1.10
  -1  -9   1    6.50    0.90
  10  -1   1    6.00    0.90
  -9  10   1    6.60    1.00
  10  -1   1    5.90    1.00
 -10   1   1    5.30    1.00
  -8  10  -1    7.50    1.10
   2   8  -1    6.40    1.10
  -2  -8  -1    5.20    0.80
   8 -10  -1    6.40    1.00
 -10   2  -1    5.80    0.80
  10  -2  -1    4.50    0.90
  -8  10   1    4.10    0.70
 -10   2   1    5.50    0.70
 -10   2   1    7.70    1.10
  10  -2   1    6.10    0.90
  10  -2   1    6.10    0.90
   2   8   1    4.10    0.90
  -2  -8   1    6.20    0.80
   8 -10   1    5.70    1.00
  -7  10  -1   11.80    1.20
  -3  -7  -1   11.60    1.00
   3   7  -1   14.50    1.60
 -10   3  -1    9.80    1.00
   7 -10  -1   13.00    1.20
  10  -3  -1   12.40    1.20
  -3  -7   1   12.30    1.00
 -10   3   1   11.80    1.00
  -7  10   1   12.40    1.10
   7 -10   1   13.40    1.40
 -10   3   1   11.90    1.40
  10  -3   1   11.70    1.10
  10  -3   1   13.60    1.40
   3   7   1   10.60    1.30
 -10   4  -1   53.19    2.00
  -4  -6  -1   52.69    1.90
  -6  10  -1   56.69    2.20
   6 -10  -1   55.69    2.20
  10  -4  -1   50.19    2.10
   4   6  -1   52.39    2.60
  -4  -6   1   55.49    1.90
   4   6   1   52.49    2.50
 -10   4   1   53.29    2.40
  10  -4   1   50.69    1.90
   6 -10   1   54.89    2.20
  -6  10   1   54.39    2.20
 -10   4   1   51.59    1.90
  -4  -6   1   54.79    1.80
  10  -4   1   51.99    2.30
 -10   5  -1   55.49    2.10
   5   5  -1   53.69    2.70
  10  -5  -1   55.99    2.10
   5 -10  -1   58.49    2.20
  -5  10  -1   55.89    2.20
  -5  -5  -1   57.59    2.00
 -10   5   1   60.09    2.60
  -5  10   1   58.19    2.20
   5 -10   1   58.89    2.20
   5   5   1   54.69    2.60
  -5  -5   1   57.79    1.80
 -10   5   1   59.49    2.10
  -5  -5   1   57.59    1.80
  10  -5   1   59.59    2.50
  -5  10   1   56.69    1.60
 -10   6  -1   55.39    2.10
  10  -6  -1   54.99    2.60
   6   4  -1   58.29    2.80
  -4  10  -1   56.39    1.90
   4 -10  -1   55.69    2.00
  -4  10  -1   59.59    2.20
  -6  -4  -1   49.80    1.80
   4 -10   1   53.59    2.00
   6   4   1   49.99    2.50
  -4  10   1   52.99    2.10
  -4  10   1   55.19    1.80
 -10   6   1   53.69    2.00
  10  -6   1   55.79    2.40
  -6  -4   1   53.29    1.70
  -6  -4   1   54.49    1.80
   7   3  -1   13.90    1.60
 -10   7  -1   10.80    1.10
  10  -7  -1   13.80    1.60
  -3  10  -1   11.70    0.90
   3 -10  -1   10.50    0.90
  -3  10  -1   13.60    1.10
  -7  -3  -1   12.10    1.00
  -7  -3   1   12.90    0.90
   7   3   1   10.30    1.40
  -3  10   1   11.10    0.90
 -10   7   1   11.60    1.10
  -7  -3   1   13.10    1.00
   3 -10   1   12.00    1.00
  10  -7   1   10.50    1.30
  -3  10   1   13.00    1.10
  -2  10  -1    6.30    0.90
  -2  10  -1    6.50    0.90
   8   2  -1    5.90    1.20
 -10   8  -1    4.60    0.80
  10  -8  -1    5.50    1.00
  -8  -2  -1    6.50    0.80
  -2  10   1    6.00    0.90
  -8  -2   1    4.40    0.60
   2 -10   1    5.80    0.70
   8   2   1    5.40    1.00
  -8  -2   1    6.70    0.90
  10  -8   1    7.60    1.20
  -2  10   1    6.00    0.80
 -10   8   1    6.30    0.90
  -1  10  -1    5.30    0.90
  -9  -1  -1    8.60    1.00
   1 -10  -1    7.00    1.00
 -10   9  -1    5.10    0.90
  10  -9  -1    7.10    1.20
  -1  10  -1    7.60    1.00
   9   1  -1    7.30    1.20
 -10   9   1    5.20    0.90
  -9  -1   1    6.80    0.80
  -1  10   1    7.20    1.00
   1 -10   1    6.40    0.80
  10  -9   1    5.50    1.10
   9   1   1    6.60    1.20
  -9  -1   1    7.90    1.00
 -10  10  -1   -0.40    0.50
  10 -10  -1    0.20    0.60
   0  10  -1   -0.10    0.40
 -10   0  -1    0.30    0.40
  10   0  -1   -0.70    0.60
   0 -10  -1   -0.10    0.40
   0  10   1    0.70    0.60
 -10   0   1    0.40    0.50
   0 -10   1   -0.40    0.40
  10 -10   1    0.40    0.60
 -10  10   1    0.10    0.50
  10   0   1    0.60    0.60
 -10   0   1    0.10    0.40
   1  10  -1    5.30    1.10
  11  -1  -1    3.80    1.00
 -10  11  -1    5.30    1.00
 -11   1  -1    6.30    0.90
  -1 -10  -1    5.70    1.00
  10 -11  -1    4.70    1.10
 -11   1   1    5.00    1.00
  -1 -10   1    4.60    0.80
 -10  11   1    4.90    0.90
  11  -1   1    5.70    1.10
  10 -11   1    5.40    1.20
   1  10   1    5.00    1.00
 -11   1   1    5.10    0.80
   9 -11  -1    2.30    0.80
 -11   2  -1    2.00    0.60
   2   9  -1    3.60    1.00
  -2  -9  -1    1.90    0.70
  11  -2  -1    2.30    0.80
  -9  11  -1    2.10    0.70
 -11   2   1    2.80    0.80
 -11   2   1    3.30    0.70
   2   9   1    2.90    0.90
  11  -2   1    2.60    0.70
   9 -11   1    2.70    0.90
  -2  -9   1    2.60    0.70
  -9  11   1    1.70    0.70
  11  -2   1    3.00    0.80
  -3  -8  -1    2.00    0.60
 -11   3  -1    1.30    0.60
  11  -3  -1    1.90    0.70
  -8  11  -1    2.40    0.70
   3   8  -1    0.20    0.60
   8 -11  -1    2.00    0.70
  11  -3   1    2.70    0.70
 -11   3   1    2.40    0.80
 -11   3   1    2.10    0.60
   8 -11   1    1.60    0.70
  -3  -8   1    1.80    0.60
  11  -3   1    1.40    0.60
  -8  11   1    1.70    0.70
   3   8   1    2.70    0.80
  11  -4  -1    9.80    1.20
 -11   4  -1    9.60    1.10
   7 -11  -1    9.40    1.20
  -7  11  -1    8.00    1.00
  -4  -7  -1    7.00    0.90
   4   7  -1   10.40    1.50
 -11   4   1    8.90    1.00
 -11   4   1   11.70    1.50
   7 -11   1    9.30    1.20
  -4  -7   1   10.70    1.00
  -7  11   1   10.10    1.20
   4   7   1    8.30    1.20
  11  -4   1   13.50    1.50
  -6  11  -1    4.60    0.90
  -5  -6  -1    5.20    0.80
   5   6  -1    5.00    1.20
 -11   5  -1    5.50    0.90
   6 -11  -1    5.60    0.90
   5   6   1    5.20    1.10
 -11   5   1    4.70    0.80
  11  -5   1    4.70    1.00
   6 -11   1    3.70    0.80
  -6  11   1    4.70    0.90
  -5  -6   1    3.20    0.60
  -5  11  -1    5.20    0.90
   5 -11  -1    4.70    0.80
  -6  -5  -1    4.90    0.80
  11  -6  -1    5.00    1.00
 -11   6  -1    3.80    0.70
   6   5  -1    5.10    1.10
  -6  -5   1    3.80    0.60
   6   5   1    3.00    0.90
  11  -6   1    3.50    0.90
  -5  11   1    2.40    0.60
   5 -11   1    4.50    0.80
 -11   6   1    5.40    0.90
  -7  -4  -1   11.40    1.00
 -11   7  -1    9.70    1.10
  -4  11  -1   12.30    1.30
  11  -7  -1    8.90    1.30
   4 -11  -1   10.00    1.00
   7   4  -1    9.30    1.40
   4 -11   1    9.20    1.00
 -11   7   1    9.40    1.10
  -4  11   1   10.80    0.90
  -4  11   1   10.40    1.20
  -7  -4   1   11.00    0.90
   7   4   1   10.50    1.40
  11  -7   1    7.90    1.20
   8   3  -1    1.20    0.80
  -3  11  -1    1.80    0.60
  -8  -3  -1    1.70    0.50
  11  -8  -1    1.80    0.80
 -11   8  -1    1.70    0.60
  -3  11  -1    2.60    0.60
   8   3   1    2.80    0.90
  11  -8   1    2.40    0.80
  -3  11   1    1.80    0.50
 -11   8   1    1.90    0.60
  -8  -3   1    2.40    0.50
   3 -11   1    1.70    0.50
  -3  11   1    3.00    0.70
 -11   9  -1    2.20    0.70
  11  -9  -1    2.80    0.90
  -2  11  -1    2.70    0.70
   9   2  -1    1.50    0.80
  -9  -2  -1    2.40    0.60
  -2  11  -1    2.10    0.60
  11  -9   1    3.10    1.00
 -11   9   1    3.20    0.80
   9   2   1    2.50    0.90
  -2  11   1    2.70    0.70
   2 -11   1    3.10    0.60
  -9  -2   1    2.40    0.60
  -2  11   1    2.00    0.60
 -11  10  -1    5.60    1.10
  -1  11  -1    6.50    1.00
  10   1  -1    9.80    1.50
 -10  -1  -1    5.70    0.90
   1 -11  -1    4.70    0.90
  11 -10  -1    5.60    1.10
  -1  11   1    7.10    1.10
  11 -10   1    6.20    1.20
 -11  10   1    5.10    1.00
  10   1   1    5.40    1.10
 -10  -1   1    6.20    1.40
 -10  -1   1    4.70    0.70
   0 -11  -1   -0.20    0.60
 -11  11  -1    0.20    0.60
   0  11  -1    0.10    0.60
  11 -11  -1   -0.60    0.60
  11   0  -1    0.10    0.70
 -11   0  -1    0.20    0.50
  11 -11   1   -0.20    0.60
  11   0   1    0.00    0.70
 -11   0   1   -0.60    0.50
   0  11   1    0.20    0.60
   0 -11   1   -0.30    0.50
 -11  11   1   -0.40    0.60
 -11   0   1   -0.50    0.40
 -12   1  -1    2.10    0.70
  -1 -11  -1    2.60    0.80
 -11  12  -1    3.40    0.90
  11 -12  -1    2.20    1.00
  12  -1  -1    1.70    0.90
   1  11  -1    2.20    0.90
 -12   1   1    1.50    0.80
  -1 -11   1    1.00    0.70
  12  -1   1    2.80    0.90
   1  11   1    3.40    1.00
  11 -12   1    1.60    0.90
 -11  12   1    2.50    0.90
  -2 -10  -1   13.40    1.40
   2  10  -1   10.00    1.50
  10 -12  -1   14.60    1.70
 -12   2  -1   13.50    1.40
  12  -2  -1   15.70    1.80
 -10  12  -1   15.60    1.70
  12  -2   1   17.10    1.60
   2  10   1   12.90    1.60
 -10  12   1   12.50    1.40
  12  -2   1   17.00    2.10
  10 -12   1   14.30    1.70
 -12   2   1   14.20    1.30
 -12   2   1   14.00    1.60
  -2 -10   1   13.60    1.30
   9 -12  -1    9.50    1.40
  12  -3  -1    7.90    1.30
  -3  -9  -1    7.20    1.00
   3   9  -1    8.10    1.40
  -9  12  -1    7.40    1.20
 -12   3  -1    5.80    1.00
   9 -12   1    8.60    1.30
 -12   3   1    9.20    1.40
   3   9   1    8.90    1.40
  -9  12   1    6.90    1.10
  -3  -9   1    8.20    1.10
  12  -3   1    8.80    1.20
 -12   3   1    7.80    1.00
  -8  12  -1    0.00    0.50
   4   8  -1   -1.40    0.60
 -12   4  -1    0.70    0.60
  -4  -8  -1   -0.30    0.50
   8 -12  -1    0.50    0.60
 -12   4   1    0.50    0.50
  -8  12   1    0.50    0.60
   4   8   1   -0.10    0.70
  -4  -8   1    0.70    0.50
   8 -12   1    0.10    0.60
  12  -4   1    0.10    0.60
  12  -5  -1    1.40    0.80
   7 -12  -1    1.00    0.60
  -7  12  -1    0.80    0.60
   5   7  -1    1.00    0.80
 -12   5  -1    0.70    0.50
  -5  -7  -1    1.30    0.60
  -5  -7   1    0.70    0.50
  12  -5   1    1.50    0.80
   5   7   1    0.80    0.80
  -7  12   1    0.50    0.60
 -12   5   1    1.20    0.60
   7 -12   1    0.50    0.60
  12  -6  -1    0.00    0.60
   6 -12  -1    1.20    0.60
  -6  12  -1    1.20    0.60
  -6  -6  -1    0.70    0.50
 -12   6  -1    0.70    0.60
   6   6  -1    1.50    0.90
   6 -12   1    0.70    0.60
  12  -6   1    1.80    0.80
  -6  12   1    0.20    0.50
 -12   6   1    0.60    0.50
  -6  -6   1    1.00    0.50
   6   6   1    1.10    0.70
  -7  -5  -1    1.20    0.60
  -5  12  -1    0.70    0.60
 -12   7  -1    0.90    0.60
  12  -7  -1    0.50    0.70
   5 -12  -1    0.90    0.50
   7   5  -1    0.90    0.80
   5 -12   1    0.60    0.50
  -5  12   1    1.00    0.60
 -12   7   1    0.30    0.50
  12  -7   1    1.70    0.80
  -7  -5   1    0.70    0.50
   7   5   1   -0.20    0.70
  -4  12  -1    0.00    0.50
  12  -8  -1    0.00    0.70
  -8  -4  -1    0.40    0.50
   8   4  -1   -0.50    0.60
 -12   8  -1    1.30    0.60
  -8  -4   1    0.20    0.40
  -4  12   1    0.40    0.60
   8   4   1   -0.30    0.70
   4 -12   1    0.20    0.50
  12  -8   1    0.10    0.70
 -12   8   1    0.20    0.60
 -12   9  -1    6.00    1.00
  -9  -3  -1    9.70    1.10
  12  -9  -1    8.30    1.40
  -3  12  -1    7.80    1.10
   9   3  -1    9.40    1.60
   9   3   1    6.70    1.30
  -3  12   1    7.20    1.10
 -12   9   1    8.50    1.20
  -9  -3   1    6.60    0.90
  -3  12   1    8.80    1.00
   3 -12   1    8.30    1.00
  12  -9   1    7.10    1.30
  -2  12  -1   18.80    2.40
 -12  10  -1   17.70    1.60
   2 -12  -1   13.20    1.40
 -10  -2  -1   12.40    1.20
  12 -10  -1   19.10    2.10
  10   2  -1   13.80    1.80
  -2  12  -1   15.00    1.40
  -2  12   1   14.40    1.40
  12 -10   1   14.40    1.80
 -10  -2   1   15.30    1.30
  10   2   1   14.40    1.80
 -12  10   1   14.80    1.60
 -12  11  -1    2.30    0.90
   1 -12  -1    2.50    0.80
 -11  -1  -1    1.90    0.70
  11   1  -1    1.60    1.00
  -1  12  -1    3.10    0.90
  12 -11  -1    2.60    1.00
   1 -12   1    2.00    0.80
 -12  11   1    2.30    0.80
  -1  12   1    2.60    0.80
  11   1   1    1.90    0.90
  12 -11   1    1.30    0.90
 -12  12  -1    0.50    0.80
   0  12  -1   -0.30    0.70
 -12   0  -1   -1.00    0.50
  12 -12  -1    0.20    0.70
  12   0  -1    0.40    0.80
   0 -12  -1    0.00    0.70
  12 -12   1    0.30    0.80
   0 -12   1   -0.40    0.60
  12   0   1    0.00    0.70
   0  12   1   -0.60    0.60
 -12  12   1   -0.60    0.60
   2  11  -1    2.60    1.00
  13  -2  -1    2.80    1.00
  -2 -11  -1    2.80    0.90
  11 -13  -1    2.00    0.90
  13  -2  -1    2.80    1.00
 -11  13  -1    2.90    0.90
 -13   2  -1    1.80    0.80
  11 -13   1    1.20    1.00
 -11  13   1    1.90    0.90
   2  11   1    3.30    1.10
  -2 -11   1    1.10    0.70
  -3 -10  -1   89.69    3.10
 -13   3  -1   94.49    3.20
  10 -13  -1   89.69    3.60
  13  -3  -1   87.79    3.70
 -10  13  -1   95.79    3.60
   3  10  -1   88.29    3.90
 -10  13   1   97.19    3.50
   3  10   1   93.29    3.80
  13  -3   1   97.29    4.10
  -3 -10   1   91.19    3.00
  10 -13   1   92.79    3.60
  -4  -9  -1    1.20    0.70
   4   9  -1    1.40    0.90
  13  -4  -1    4.00    1.10
 -13   4  -1    1.80    0.70
  -9  13  -1    1.10    0.80
   9 -13  -1    2.80    0.90
 -13   4   1    1.50    0.70
  -4  -9   1    0.30    0.60
  13  -4   1    0.60    0.70
   9 -13   1    1.30    0.80
  -9  13   1    1.90    0.80
   4   9   1    0.10    0.80
   8 -13  -1    5.50    1.10
  -5  -8  -1    4.80    0.90
 -13   5  -1    4.70    0.90
  13  -5  -1    6.50    1.40
  -8  13  -1    5.40    1.00
   5   8  -1    5.10    1.30
  -5  -8   1    3.80    0.80
 -13   5   1    6.00    1.00
   8 -13   1    5.10    1.00
  13  -5   1    5.40    1.10
   5   8   1    5.40    1.20
  -8  13   1    5.30    1.10
  13  -6  -1    0.60    0.80
   7 -13  -1    0.70    0.60
   6   7  -1   -0.20    0.80
 -13   6  -1    0.40    0.60
  -6  -7  -1    0.70    0.60
  -7  13  -1    0.80    0.70
  -6  -7   1    1.10    0.60
   6   7   1   -0.30    0.70
  -7  13   1    0.70    0.60
   7 -13   1    1.00    0.60
 -13   6   1    0.70    0.60
  13  -6   1    1.20    0.80
  -6  13  -1    1.10    0.70
 -13   7  -1    0.70    0.70
   6 -13  -1    0.10    0.50
   7   6  -1    0.30    0.80
  -7  -6  -1    0.10    0.60
  13  -7  -1    0.70    0.90
  13  -7   1    0.90    0.80
  -7  -6   1    0.40    0.50
  -6  13   1    0.10    0.60
 -13   7   1    1.40    0.70
   6 -13   1    0.00    0.60
   7   6   1    0.30    0.80
  13  -8  -1    5.20    1.30
  -8  -5  -1    6.10    0.90
 -13   8  -1    9.00    1.30
   8   5  -1    6.20    1.40
  -5  13  -1    4.30    0.90
 -13   8   1    6.60    1.00
  -5  13   1    4.10    0.90
   8   5   1    5.30    1.30
  -8  -5   1    5.00    0.80
   5 -13   1    5.90    1.00
  13  -8   1    6.20    1.30
  -4  13  -1    1.50    0.80
  13  -9  -1    0.10    0.80
  -9  -4  -1    2.40    0.70
   9   4  -1    2.70    1.10
 -13   9  -1    1.30    0.80
  13  -9   1    1.50    1.00
 -13   9   1    2.50    0.90
   9   4   1    3.10    1.10
  -4  13   1    0.50    0.70
   3 -13  -1   94.89    3.40
  13 -10  -1   93.69    4.00
 -13  10  -1   95.19    3.50
 -10  -3  -1   92.09    3.00
  10   3  -1   88.69    4.20
  -3  13  -1   93.79    3.30
  10   3   1   93.49    4.00
  13 -10   1   85.39    3.70
 -13  10   1   87.29    3.30
 -13  11  -1    2.00    0.90
 -11  -2  -1    1.90    0.70
  11   2  -1    2.00    1.10
   2 -13  -1    1.60    0.80
  13 -11  -1    2.50    1.10
   2 -13   1    2.90    0.90
  11   2   1    3.20    1.10
 -13  11   1    2.40    0.90
  13 -11   1    4.90    1.30
  -8  14  -1    3.40    1.00
   6   8  -1    2.90    1.20
 -14   6  -1    2.10    0.80
  -6  -8  -1    4.20    0.90
  14  -6  -1    4.10    1.30
   8 -14  -1    3.00    1.00
   6   8   1    2.00    1.10
  -6  -8   1    3.10    0.80
  -8  14   1    2.90    1.00
  14  -6   1    3.60    1.10
   8 -14   1    3.70    1.10
 -14   6   1    3.40    0.90
   7 -14  -1    2.70    1.40
  14  -7  -1    2.30    1.10
  -7  14  -1    1.80    0.90
   7   7  -1    1.70    1.20
  -7  -7  -1    1.90    0.70
 -14   7  -1    1.20    0.80
  14  -7   1    1.90    1.00
  -7  14   1    1.80    0.90
   7   7   1    3.10    1.20
 -14   7   1    2.20    0.80
  -7  -7   1    1.50    1.00
   7 -14   1    0.40    0.70
  -6  14  -1    3.70    1.10
  -8  -6  -1    3.50    0.80
 -14   8  -1    4.20    1.00
   8   6  -1    3.00    1.30
  14  -8  -1    6.40    1.60
  -6  14   1    3.20    1.00
   8   6   1    3.00    1.20
 -14   8   1    3.00    0.90
  14  -8   1    4.70    1.30
   6 -14   1    4.70    1.00
   0   0  -2 9999.00  128.09
   0   0   2 9572.14  139.69
   0   0   2 9476.65  136.69
   1   0  -2  414.16    6.30
   0   1  -2  412.56    6.20
  -1   0  -2  416.76    5.70
   1  -1  -2  412.26    5.60
  -1   1  -2  409.86    5.70
   0   1  -2  420.56    5.60
   0  -1  -2  412.16    5.70
   0   1   2  412.56    6.00
  -1   0   2  407.26    6.20
   0   1   2  402.76    6.20
   1   0   2  404.36    6.20
   1   0   2  398.26    6.00
  -1   1   2  413.16    6.10
  -1   1   2  399.06    6.20
   0  -1   2  408.36    6.20
   1  -1   2  389.76    6.10
   1  -1   2  403.36    6.10
   2  -1  -2    2.00    0.30
  -1   2  -2    1.80    0.20
  -1   2  -2    2.00    0.20
  -2   1  -2    2.00    0.20
   1   1  -2    2.00    0.10
   1   1  -2    1.80    0.30
  -1  -1  -2    2.10    0.20
   1  -2   2    1.70    0.30
   1   1   2    1.80    0.20
  -1   2   2    1.60    0.20
  -2   1   2    1.70    0.10
  -2   1   2    3.00    0.30
   2  -1   2    1.70    0.20
  -1  -1   2    1.90    0.30
  -1   2   2    1.80    0.20
   1   1   2    1.70    0.20
   2  -1   2    1.60    0.20
  -2   2  -2  427.46    6.10
   0  -2  -2  413.56    6.00
   0   2  -2  417.56    6.60
   0   2  -2  418.06    5.90
  -2   0  -2  416.76    6.00
  -2   2   2  424.16    6.50
   0  -2   2  415.46    6.40
   2   0   2  413.56    6.50
   0   2   2  420.56    6.10
   2  -2   2  424.66    6.20
  -2   0   2  428.56    6.50
   2   0   2  423.96    6.20
  -2   2   2  415.16    5.90
  -2   2   2  419.06    6.40
   0   2   2  418.26    6.60
   3  -1  -2   13.60    0.70
   1   2  -2   14.00    0.70
  -2   3  -2   13.20    0.50
  -3   1  -2   13.80    0.60
  -1  -2  -2   12.50    0.60
   1   2  -2   14.10    0.40
  -2   3  -2   14.30    0.60
  -2   3   2   14.60    0.60
   3  -1   2   13.30    0.50
  -3   1   2   12.50    0.60
   3  -1   2   13.00    0.60
  -3   1   2   13.70    0.40
  -2   3   2   13.30    0.60
  -2   3   2   12.80    0.50
   1   2   2   12.70    0.60
   2  -3   2   13.40    0.60
  -1  -2   2   11.00    0.60
  -2  -1  -2   13.60    0.60
  -1   3  -2   14.00    0.60
   2   1  -2   13.00    0.70
  -3   2  -2   13.40    0.60
   3  -2  -2   13.20    0.60
  -1   3  -2   12.80    0.60
  -3   2   2   13.40    0.50
  -2  -1   2   13.10    0.30
  -1   3   2   12.90    0.60
   3  -2   2   13.10    0.60
  -1   3   2   14.00    0.60
   3  -2   2   13.60    0.40
  -1   3   2   12.10    0.50
   2   1   2   13.30    0.40
   2   1   2   14.40    0.70
   1  -3   2   12.70    0.60
  -2  -1   2   14.20    0.60
  -3   2   2   13.50    0.70
  -3   0  -2   71.89    1.60
   0  -3  -2   70.59    1.60
   3   0  -2   73.29    1.90
  -3   3  -2   78.19    1.30
   0   3  -2   73.39    1.50
  -3   3  -2   71.39    1.60
   0   3  -2   74.29    1.90
   0  -3   2   73.49    1.70
  -3   3   2   75.89    1.90
   3  -3   2   74.49    1.80
   3   0   2   72.59    1.70
   0   3   2   77.49    1.80
   0   3   2   75.29    1.40
  -3   3   2   74.09    1.50
  -3   0   2   71.49    1.70
  -3   0   2   74.29    1.20
  -3   3   2   72.79    1.60
   3   0   2   73.89    1.50
   1   3  -2  213.58    4.30
   4  -1  -2  210.68    4.10
  -3   4  -2  216.58    3.40
   1   3  -2  213.38    3.30
  -4   1  -2  210.28    3.60
  -1  -3  -2  215.88    3.70
  -3   4  -2  213.78    3.70
  -3   4   2  210.28    3.60
   4  -1   2  216.28    3.70
  -4   1   2  214.68    3.20
  -1  -3   2  213.88    3.80
  -3   4   2  216.58    4.00
  -4   1   2  210.38    4.00
  -3   4   2  206.68    3.60
   1   3   2  210.28    4.00
   3  -4   2  211.58    4.00
   4  -1   2  211.68    3.80
   4  -2  -2  155.48    3.00
  -2   4  -2  150.88    2.80
  -2   4  -2  152.08    2.80
  -2  -2  -2  150.98    2.80
   2   2  -2  150.28    3.30
  -4   2  -2  155.18    2.80
   4  -2   2  154.38    3.00
   4  -2   2  154.28    2.70
  -4   2   2  152.88    2.50
  -2   4   2  152.58    3.00
  -2   4   2  153.38    2.80
  -2  -2   2  149.29    2.90
   2  -4   2  150.48    3.00
  -2   4   2  150.48    2.80
  -4   2   2  156.58    3.20
   2   2   2  152.18    3.20
  -2  -2   2  154.78    2.40
  -3  -1  -2  209.38    3.60
  -1   4  -2  213.28    4.00
  -4   3  -2  211.98    3.70
   1  -4  -2  216.88    3.60
   3   1  -2  207.68    4.30
   4  -3  -2  215.68    3.70
  -1   4  -2  209.98    3.60
  -4   3   2  206.48    3.40
   4  -3   2  215.48    4.00
   4  -3   2  211.48    3.30
  -1   4   2  216.28    3.70
   3   1   2  209.58    4.00
   3   1   2  213.98    3.30
  -1   4   2  218.98    3.90
  -3  -1   2  215.18    3.10
  -4   3   2  212.58    4.10
   1  -4   2  207.98    3.80
  -3  -1   2  216.98    3.80
   0   4  -2   46.20    1.60
   0   4  -2   45.40    1.20
  -4   0  -2   47.60    1.30
  -4   4  -2   46.10    1.40
   0  -4  -2   48.50    1.00
   0  -4  -2   46.40    1.30
   4   0  -2   46.00    1.60
  -4   4   2   49.20    1.60
   0   4   2   48.40    1.50
  -4   0   2   44.90    1.40
   4  -4   2   47.50    1.50
   4   0   2   50.09    1.50
  -4   4   2   46.00    1.20
  -4   4   2   47.10    1.30
  -4   0   2   45.70    1.00
   0  -4   2   45.50    1.30
   4   0   2   47.30    1.20
  -5   1  -2    6.90    0.50
   5  -1  -2    7.50    0.70
  -4   5  -2    7.70    0.60
   1   4  -2    7.40    0.50
   1   4  -2    7.60    0.70
  -1  -4  -2    7.20    0.60
   1   4   2    7.30    0.70
   5  -1   2    7.10    0.60
   4  -5   2    6.70    0.60
  -4   5   2    6.30    0.40
   5  -1   2    6.90    0.50
  -5   1   2    7.10    0.60
  -4   5   2    6.50    0.50
  -5   1   2    7.30    0.40
  -4   5   2    7.10    0.70
  -1  -4   2    7.10    0.60
  -5   2  -2  274.87    4.60
  -3   5  -2  266.07    4.40
  -3   5  -2  272.07    4.60
   2   3  -2  265.77    5.40
  -2  -3  -2  272.67    4.50
   5  -2  -2  264.17    5.00
   5  -2   2  264.67    4.80
  -3   5   2  272.07    4.50
   2   3   2  260.77    5.10
  -2  -3   2  270.67    4.60
  -5   2   2  271.97    4.20
  -3   5   2  268.07    4.50
   5  -2   2  268.87    4.50
  -5   2   2  266.77    5.10
  -2  -3   2  269.67    4.10
  -3   5   2  268.47    4.90
   3  -5   2  268.97    4.90
   5  -3  -2  267.97    4.70
  -5   3  -2  262.77    4.50
  -3  -2  -2  272.17    4.50
  -2   5  -2  266.67    4.70
  -2   5  -2  262.57    4.50
   3   2  -2  269.77    5.40
   2  -5  -2  264.47    4.60
   5  -3   2  266.87    4.90
  -5   3   2  263.27    5.10
  -2   5   2  262.57    4.50
   2  -5   2  264.97    4.70
  -3  -2   2  268.97    4.70
   5  -3   2  266.67    4.20
   3   2   2  259.97    5.10
  -2   5   2  268.97    4.60
  -5   3   2  268.77    4.30
  -3  -2   2  270.57    4.00
   5  -4  -2    6.90    0.50
  -1   5  -2    6.70    0.50
   4   1  -2    7.50    0.70
  -4  -1  -2    7.10    0.50
  -1   5  -2    7.30    0.60
  -5   4  -2    7.20    0.60
   1  -5  -2    8.10    0.50
   5  -4   2    6.80    0.60
  -1   5   2    7.20    0.60
  -4  -1   2    8.30    0.60
  -4  -1   2    7.20    0.40
   1  -5   2    7.90    0.60
   4   1   2    6.80    0.70
  -5   4   2    7.50    0.50
  -5   4   2    7.70    0.70
   4   1   2    7.90    0.40
  -1   5   2    7.70    0.60
   0  -5  -2   76.49    2.00
  -5   5  -2   83.09    2.10
   0   5  -2   81.99    2.40
  -5   0  -2   81.19    1.90
   0  -5  -2   81.19    1.50
   5  -5  -2   78.69    1.80
   0   5  -2   78.89    1.90
   5   0  -2   80.99    2.50
   5   0   2   82.49    2.20
  -5   0   2   82.49    1.60
   0  -5   2   81.69    2.00
  -5   5   2   83.69    2.40
  -5   0   2   84.09    2.20
   5  -5   2   77.39    2.20
   5   0   2   82.39    1.90
   0   5   2   78.09    2.20
  -5   5   2   82.29    2.00
   1   5  -2   12.60    1.00
   6  -1  -2   10.60    0.90
  -1  -5  -2   10.90    0.70
  -5   6  -2   10.60    0.80
  -6   1  -2   14.10    0.80
   1   5  -2   11.00    0.60
  -5   6   2   11.00    0.90
   6  -1   2   11.80    0.80
   6  -1   2   11.50    0.80
  -6   1   2   10.90    0.60
  -5   6   2   10.40    0.70
   1   5   2   11.30    0.90
  -6   1   2   11.40    0.90
   5  -6   2    9.90    0.80
  -1  -5   2    9.90    0.70
  -5   6   2   11.10    0.60
   2   4  -2   58.59    2.20
  -4   6  -2   57.09    1.80
   4  -6  -2   55.99    1.90
  -4   6  -2   58.19    1.20
   6  -2  -2   58.29    1.90
  -2  -4  -2   59.99    1.70
  -6   2  -2   57.29    1.70
  -2  -4   2   58.69    1.60
   6  -2   2   56.59    1.60
  -4   6   2   59.19    1.40
  -4   6   2   56.09    1.70
  -2  -4   2   58.09    1.40
  -6   2   2   57.69    1.40
  -6   2   2   58.79    2.00
   2   4   2   59.59    2.00
   4  -6   2   58.19    1.90
   6  -2   2   58.39    1.80
  -3   6  -2  302.27    5.30
  -6   3  -2  310.17    5.30
  -3  -3  -2  317.07    5.20
   3  -6  -2  301.07    5.50
   3   3  -2  315.17    6.40
  -3   6  -2  305.57    5.20
   6  -3  -2  314.17    5.70
   6  -3   2  320.27    5.70
   3   3   2  313.17    6.00
  -6   3   2  310.27    6.00
  -3   6   2  304.97    5.20
  -3  -3   2  319.97    4.80
   6  -3   2  308.47    5.10
  -3  -3   2  319.67    5.40
   3  -6   2  315.67    5.60
  -6   3   2  312.67    5.00
  -3   6   2  310.47    5.30
  -4  -2  -2   60.09    1.70
  -2   6  -2   61.59    1.80
  -6   4  -2   60.09    1.80
   4   2  -2   59.29    2.20
  -2   6  -2   57.29    1.70
   6  -4  -2   59.99    1.70
   2  -6  -2   59.19    1.60
   6  -4   2   57.69    1.10
  -4  -2   2   57.59    1.70
  -2   6   2   59.79    1.70
  -2   6   2   59.09    1.70
  -4  -2   2   59.19    1.30
   4   2   2   59.99    1.10
   6  -4   2   58.49    1.90
   2  -6   2   57.89    1.70
  -6   4   2   57.69    1.60
   4   2   2   57.39    2.00
  -6   4   2   55.39    2.10
   6  -5  -2   10.80    0.60
  -5  -1  -2   11.50    0.70
   1  -6  -2   11.10    0.60
  -1   6  -2   11.30    0.70
  -1   6  -2   10.00    0.80
   5   1  -2   11.80    1.00
  -6   5  -2   10.90    0.80
   1  -6   2   10.40    0.70
  -1   6   2   10.70    0.80
  -5  -1   2   10.90    0.80
   5   1   2   10.70    0.90
  -1   6   2   12.10    0.80
  -5  -1   2   10.10    0.50
  -6   5   2   10.50    0.90
   5   1   2   11.70    0.60
   6  -5   2   10.30    0.90
  -6   5   2   11.70    0.70
  -6   6  -2  210.38    4.30
   0  -6  -2  215.78    4.10
   0   6  -2  214.58    3.90
   0   6  -2  213.48    4.70
   6   0  -2  213.28    4.90
   0  -6  -2  207.88    3.30
  -6   0  -2  208.28    3.90
   6  -6  -2  209.88    3.80
  -6   6   2  213.78    4.10
   0   6   2  205.78    4.40
   6   0   2  208.38    3.90
  -6   0   2  210.58    3.50
   6   0   2  209.28    4.50
   6  -6   2  210.28    4.50
   0  -6   2  209.78    4.00
  -6   0   2  210.08    4.40
  -6   6   2  210.68    4.70
   1   6  -2   74.29    1.90
  -7   1  -2   71.09    2.00
   7  -1  -2   73.89    2.60
   1   6  -2   75.59    2.70
  -1  -6  -2   76.59    2.10
   6  -7  -2   73.59    2.50
   1   6   2   70.19    2.40
   7  -1   2   75.19    2.10
  -1  -6   2   75.49    2.00
   6  -7   2   72.79    2.40
  -6   7   2   72.99    2.10
   7  -1   2   77.89    2.30
  -7   1   2   71.69    2.40
  -7   1   2   75.69    1.80
  -5   7  -2   18.00    1.10
  -7   2  -2   19.40    1.00
  -2  -5  -2   15.80    0.90
   2   5  -2   16.60    1.30
   7  -2  -2   17.20    1.10
   5  -7  -2   16.90    1.10
   7  -2   2   16.80    1.00
   7  -2   2   20.00    1.00
   2   5   2   18.70    1.20
  -7   2   2   18.90    0.80
   5  -7   2   18.20    1.10
  -2  -5   2   17.10    0.80
  -7   2   2   18.00    1.20
  -5   7   2   19.90    1.10
  -5   7   2   18.30    0.80
  -2  -5   2   18.60    0.90
   4  -7  -2   28.70    1.30
  -3  -4  -2   29.10    1.20
  -4   7  -2   28.30    0.90
  -4   7  -2   28.60    1.30
  -7   3  -2   28.50    1.20
   7  -3  -2   27.20    1.30
   3   4  -2   27.20    1.60
  -3  -4   2   28.00    1.10
   7  -3   2   29.50    1.40
  -4   7   2   30.10    1.00
  -7   3   2   29.90    1.50
  -3  -4   2   29.30    1.00
   4  -7   2   30.00    1.40
  -7   3   2   28.50    1.10
   7  -3   2   30.10    1.10
  -4   7   2   29.10    1.30
   3   4   2   26.70    1.40
   3  -7  -2   29.70    1.20
   4   3  -2   26.70    1.60
  -4  -3  -2   28.20    1.20
   7  -4  -2   26.90    1.20
  -7   4  -2   26.70    1.20
  -3   7  -2   27.50    1.10
  -3   7  -2   29.00    1.30
   3  -7   2   27.80    1.30
  -7   4   2   27.90    1.10
  -3   7   2   29.20    1.20
  -3   7   2   26.90    1.10
  -4  -3   2   29.10    1.20
  -7   4   2   25.10    1.40
   7  -4   2   28.50    1.40
   4   3   2   28.60    1.50
   7  -4   2   29.30    0.90
  -4  -3   2   28.70    1.00
  -2   7  -2   18.90    1.10
   2  -7  -2   18.20    0.90
  -5  -2  -2   16.50    0.90
  -2   7  -2   18.20    1.00
   5   2  -2   18.60    1.30
   7  -5  -2   19.40    1.00
  -7   5  -2   17.90    1.00
  -5  -2   2   17.90    1.00
  -2   7   2   18.30    1.00
   5   2   2   17.90    0.60
  -2   7   2   18.20    1.00
  -5  -2   2   18.30    0.70
  -7   5   2   17.20    0.90
  -7   5   2   18.60    1.30
   7  -5   2   17.50    1.10
   2  -7   2   18.30    1.00
   5   2   2   17.00    1.20
  -6  -1  -2   75.29    2.00
   7  -6  -2   76.19    1.90
   1  -7  -2   72.59    1.70
  -1   7  -2   72.59    2.40
   6   1  -2   75.89    2.80
  -7   6  -2   71.99    2.20
  -1   7  -2   72.79    2.00
  -1   7   2   75.89    2.20
  -6  -1   2   72.59    1.70
   6   1   2   73.59    1.80
   7  -6   2   70.39    2.40
  -6  -1   2   74.89    2.30
  -1   7   2   73.09    2.20
   1  -7   2   75.39    2.10
   6   1   2   72.09    2.40
  -7   6   2   76.69    2.70
  -7   6   2   78.19    2.10
   7   0  -2  598.04   11.00
   0   7  -2  601.64   10.70
   0   7  -2  604.94    9.30
   0  -7  -2  604.84    8.80
   0  -7  -2  587.74    9.50
   7  -7  -2  591.44   10.60
  -7   0  -2  587.54    9.30
  -7   7  -2  600.64    9.80
   7  -7  -2  608.44    9.40
   0   7   2  591.74   10.20
   7   0   2  593.54    9.50
   7  -7   2  599.84   10.40
  -7   0   2  605.94    8.80
  -7   0   2  599.94   10.20
   0  -7   2  586.34    9.60
  -7   7   2  603.24    9.50
   7   0   2  589.24   10.40
   1   7  -2   70.29    2.70
   8  -1  -2   71.69    2.80
  -7   8  -2   67.09    2.30
   7  -8  -2   68.49    1.70
  -1  -7  -2   68.09    2.20
  -8   1  -2   68.59    2.10
   7  -8  -2   66.29    2.50
  -1  -7   2   73.09    2.00
  -7   8   2   70.09    2.20
  -1  -7   2   67.09    2.00
  -8   1   2   70.29    1.80
   7  -8   2   69.89    2.50
  -8   1   2   71.39    2.50
   1   7   2   72.09    2.50
   8  -1   2   70.69    2.20
   8  -1   2   67.39    2.40
  -6   8  -2   53.49    2.00
  -8   2  -2   55.39    1.90
   8  -2  -2   52.29    2.20
   2   6  -2   53.69    2.40
  -2  -6  -2   51.29    1.80
   6  -8  -2   50.39    2.10
  -6   8   2   53.99    1.40
  -8   2   2   54.19    2.20
   8  -2   2   52.89    1.90
  -8   2   2   52.49    1.60
  -2  -6   2   51.89    1.70
   2   6   2   53.39    2.20
  -2  -6   2   53.09    1.60
   6  -8   2   48.60    2.00
   8  -2   2   54.59    1.90
  -6   8   2   54.49    1.90
  -8   3  -2    2.90    0.50
   5  -8  -2    2.50    0.60
   8  -3  -2    2.60    0.60
  -3  -5  -2    2.00    0.50
   3   5  -2    2.40    0.60
  -5   8  -2    1.70    0.50
  -3  -5   2    1.80    0.40
  -8   3   2    0.70    0.50
  -5   8   2    2.30    0.50
   8  -3   2    2.90    0.60
  -5   8   2    2.60    0.40
   8  -3   2    1.80    0.40
  -8   3   2    2.50    0.40
   3   5   2    1.70    0.60
   5  -8   2    1.70    0.50
  -3  -5   2    2.00    0.40
  -8   4  -2   46.20    1.70
   4   4  -2   49.99    2.30
  -4   8  -2   49.30    1.40
   4  -8  -2   49.30    1.80
  -4  -4  -2   48.20    1.70
   8  -4  -2   44.70    1.80
  -4   8  -2   44.80    1.70
  -8   4   2   48.20    1.60
  -4   8   2   47.30    1.70
  -8   4   2   44.70    2.10
   4  -8   2   47.90    1.80
  -4  -4   2   46.60    1.60
  -4  -4   2   48.00    1.40
   8  -4   2   50.99    1.40
  -4   8   2   45.80    1.40
   4   4   2   47.10    2.10
   8  -4   2   46.50    1.90
   8  -5  -2    2.10    0.40
  -5  -3  -2    1.70    0.50
  -8   5  -2    2.10    0.50
   3  -8  -2    3.10    0.50
  -3   8  -2    2.50    0.50
   5   3  -2    2.10    0.70
  -3   8  -2    1.90    0.40
  -5  -3   2    1.50    0.30
  -8   5   2    2.30    0.60
  -5  -3   2    2.30    0.50
   8  -5   2    1.20    0.50
   5   3   2    1.00    0.60
   3  -8   2    3.10    0.60
  -3   8   2    2.10    0.40
  -8   5   2    2.10    0.40
  -3   8   2    1.80    0.50
   2  -8  -2   54.99    1.60
  -6  -2  -2   49.20    1.70
  -8   6  -2   48.70    1.90
   6   2  -2   55.49    2.50
   8  -6  -2   55.69    1.70
  -2   8  -2   51.59    1.90
  -2   8  -2   52.99    1.80
  -8   6   2   52.49    2.30
   8  -6   2   48.60    2.10
  -2   8   2   52.59    1.90
  -2   8   2   53.59    1.80
  -8   6   2   56.49    1.80
   6   2   2   55.39    2.20
   6   2   2   55.29    1.40
  -6  -2   2   52.29    1.90
  -6  -2   2   52.09    1.40
   2  -8   2   51.99    1.80
  -7  -1  -2   69.19    2.10
  -8   7  -2   66.59    2.30
   8  -7  -2   69.49    1.90
   1  -8  -2   71.39    2.20
  -1   8  -2   69.99    2.50
  -1   8  -2   70.59    2.10
   7   1  -2   65.69    2.80
   1  -8  -2   70.69    1.60
   8  -7   2   70.69    2.60
  -8   7   2   68.49    2.20
  -7  -1   2   71.29    2.40
  -7  -1   2   70.79    1.80
  -1   8   2   68.99    2.30
   7   1   2   68.09    1.90
   1  -8   2   73.19    2.10
   7   1   2   71.59    2.60
   8   0  -2  203.18    5.30
   8  -8  -2  199.68    5.00
  -8   0  -2  196.48    4.10
   0   8  -2  195.98    4.90
   0  -8  -2  195.28    4.30
   0   8  -2  196.68    4.10
  -8   8  -2  198.98    4.50
   8   0   2  194.68    4.70
   8   0   2  198.58    4.10
   0  -8   2  197.28    4.10
   8  -8   2  200.98    4.90
  -8   0   2  198.58    3.70
  -8   0   2  201.58    4.70
  -8   8   2  202.48    4.40
   0   8   2  190.98    4.60
   9  -1  -2    5.50    1.00
   1   8  -2    4.10    0.90
  -8   9  -2    3.50    0.70
  -1  -8  -2    3.30    0.60
   8  -9  -2    3.30    0.80
  -9   1  -2    3.10    0.60
  -1  -8   2    4.20    0.60
  -8   9   2    5.10    0.80
   1   8   2    2.70    0.70
   9  -1   2    4.40    0.80
  -9   1   2    4.30    0.60
  -1  -8   2    4.30    0.70
   8  -9   2    4.30    0.90
   9  -1   2    4.50    0.70
  -9   1   2    3.90    0.80
  -2  -7  -2   12.30    1.00
  -7   9  -2   13.20    1.10
   2   7  -2   12.80    1.40
   9  -2  -2   13.30    1.30
  -9   2  -2   12.80    1.00
   7  -9  -2   12.70    1.20
   9  -2   2   15.00    1.10
  -2  -7   2   12.10    0.90
  -7   9   2   11.70    1.00
   9  -2   2   12.20    1.00
  -2  -7   2   14.70    0.90
  -9   2   2   13.60    0.90
   2   7   2   11.90    1.30
   7  -9   2   14.60    1.20
  -9   2   2   13.40    1.30
   3   6  -2    6.70    1.10
   9  -3  -2    7.20    1.00
   6  -9  -2    6.10    0.90
  -6   9  -2    7.10    0.90
  -3  -6  -2    6.80    0.90
  -9   3  -2    7.70    0.90
   3   6   2    6.60    1.00
   9  -3   2    6.40    0.80
   9  -3   2    6.80    0.70
  -6   9   2    6.30    0.60
   6  -9   2    7.00    1.00
  -9   3   2    6.80    0.70
  -3  -6   2    6.40    0.70
  -9   3   2    9.70    1.20
  -6   9   2    5.30    0.80
  -3  -6   2    7.40    0.70
  -4  -5  -2  103.89    2.80
  -9   4  -2  107.09    2.90
   9  -4  -2  103.79    3.10
   5  -9  -2  103.79    3.00
  -5   9  -2  108.29    3.00
   4   5  -2  105.69    3.70
  -5   9   2  104.99    2.40
   9  -4   2  106.99    2.50
  -5   9   2  102.29    2.90
   5  -9   2  108.19    3.10
  -9   4   2  108.39    2.60
  -9   4   2  104.89    3.40
   9  -4   2  101.59    3.10
  -4  -5   2  103.69    2.40
   4   5   2  101.99    3.40
  -4  -5   2  104.69    2.60
  -4   9  -2  106.69    3.00
  -5  -4  -2  103.99    2.70
  -4   9  -2  104.39    2.40
   5   4  -2  110.79    3.80
  -9   5  -2   98.39    2.80
   9  -5  -2  103.79    2.90
   4  -9  -2  103.69    2.80
  -9   5   2  103.19    3.40
  -5  -4   2  105.09    2.40
  -5  -4   2  106.29    2.70
   4  -9   2  107.59    3.00
  -9   5   2  108.09    2.70
  -4   9   2  104.89    2.50
   5   4   2  100.09    3.30
  -4   9   2  100.39    2.90
   9  -5   2  102.89    3.20
   9  -6  -2    7.90    0.80
  -6  -3  -2    7.50    0.80
  -3   9  -2    8.00    0.80
   6   3  -2    8.70    1.30
   3  -9  -2    7.00    0.70
  -3   9  -2    6.20    0.80
  -9   6  -2    7.40    0.90
  -9   6   2    7.80    0.80
  -3   9   2    5.90    0.80
   9  -6   2    6.50    1.00
  -3   9   2    6.20    0.70
   3  -9   2    5.80    0.80
   6   3   2    6.80    1.00
  -9   6   2    5.50    1.00
  -6  -3   2    5.90    0.60
  -6  -3   2    7.40    0.80
  -2   9  -2   12.50    1.10
  -7  -2  -2   12.70    1.00
   2  -9  -2   13.50    0.80
   7   2  -2   15.10    1.50
  -9   7  -2   10.10    1.10
  -2   9  -2   14.20    1.00
  -2   9   2   13.70    1.00
  -2   9   2   11.80    1.10
  -7  -2   2   14.10    1.10
  -9   7   2   13.00    1.10
   9  -7   2   12.90    1.20
  -7  -2   2   12.50    0.80
   2  -9   2   13.10    1.00
  -9   7   2   13.70    1.30
   7   2   2   11.90    1.30
   8   1  -2    3.60    0.90
   9  -8  -2    6.00    1.10
  -1   9  -2    4.00    0.70
  -1   9  -2    4.90    0.80
  -8  -1  -2    4.00    0.70
  -9   8  -2    3.60    0.70
   1  -9  -2    3.90    0.70
  -8  -1   2    4.10    0.80
   1  -9   2    5.00    0.70
   9  -8   2    3.50    0.80
   8   1   2    3.50    0.80
  -1   9   2    4.20    0.80
  -9   8   2    4.20    0.70
  -8  -1   2    4.40    0.60
  -9   0  -2   76.99    2.50
   0   9  -2   79.29    2.50
   9  -9  -2   76.99    3.10
  -9   9  -2   81.19    2.80
   9   0  -2   76.99    3.30
   0   9  -2   77.79    3.00
   0  -9  -2   83.09    2.70
   9  -9   2   81.69    3.00
  -9   9   2   79.09    2.60
   9   0   2   80.49    2.90
   0   9   2   79.39    2.80
   0  -9   2   81.19    2.40
  -9   0   2   80.99    2.90
  -9   0   2   80.49    2.10
  -1  -9  -2    3.20    0.80
   1   9  -2    3.20    0.90
   9 -10  -2    1.90    0.70
  -9  10  -2    3.30    0.80
 -10   1  -2    3.40    0.70
  10  -1  -2    2.80    0.90
  10  -1   2    4.30    0.70
   9 -10   2    1.40    0.70
   1   9   2    2.80    0.80
  -1  -9   2    2.60    0.60
 -10   1   2    2.60    0.50
  10  -1   2    2.60    0.70
 -10   1   2    3.40    0.90
  -1  -9   2    3.70    0.60
  -9  10   2    3.60    0.80
 -10   2  -2   11.90    1.10
  -8  10  -2   11.00    1.20
   8 -10  -2   12.00    1.30
   2   8  -2   10.60    1.40
  -2  -8  -2    9.40    1.00
  10  -2  -2   13.40    1.50
   8 -10   2   11.50    1.30
 -10   2   2   11.50    0.90
  10  -2   2   12.40    1.20
  -2  -8   2   11.20    1.00
  -8  10   2   11.80    1.20
  10  -2   2   14.30    1.20
  -2  -8   2   11.20    0.90
 -10   2   2   11.70    1.40
 -10   3  -2    2.00    0.60
  10  -3  -2    1.00    0.60
  -3  -7  -2    1.70    0.60
   3   7  -2    0.90    0.70
   7 -10  -2    1.50    0.60
  -7  10  -2    1.10    0.50
  10  -3   2    3.00    0.60
 -10   3   2    1.40    0.60
  -7  10   2    2.30    0.70
   7 -10   2    1.30    0.70
   3   7   2    2.10    0.80
  -3  -7   2    2.30    0.50
  -3  -7   2    2.00    0.50
  10  -3   2    2.00    0.70
 -10   3   2    1.40    0.50
  -4  -6  -2   11.90    1.10
 -10   4  -2   12.20    1.10
   4   6  -2   14.50    1.70
  -6  10  -2   12.10    1.30
  10  -4  -2   11.40    1.20
   6 -10  -2   10.00    1.10
  -4  -6   2   13.20    0.90
  -6  10   2   10.20    1.10
   4   6   2   13.60    1.40
   6 -10   2   12.60    1.30
  -6  10   2   12.60    1.10
  10  -4   2   11.80    1.30
 -10   4   2   10.90    1.30
  -4  -6   2   12.40    0.90
 -10   4   2   11.80    0.90
   5   5  -2   31.60    2.10
  10  -5  -2   32.30    1.70
   5 -10  -2   29.70    1.50
  -5  10  -2   34.20    1.70
 -10   5  -2   28.80    1.60
  -5  -5  -2   30.20    1.50
  -5  -5   2   32.80    1.30
 -10   5   2   35.10    2.10
 -10   5   2   34.40    1.50
   5   5   2   30.50    2.00
  10  -5   2   30.50    1.80
  -5  -5   2   34.50    1.50
   5 -10   2   33.40    1.70
  -5  10   2   30.60    1.60
  -5  10   2   33.30    1.30
   4 -10  -2   11.60    1.00
  10  -6  -2   11.00    1.00
  -6  -4  -2   15.10    1.10
   6   4  -2   13.30    1.70
 -10   6  -2   12.50    1.10
  -4  10  -2   11.00    1.10
  10  -6   2    9.90    1.20
  -4  10   2   12.30    1.10
  -4  10   2   11.90    0.90
  -6  -4   2   12.20    0.80
 -10   6   2   10.60    1.30
   4 -10   2   13.70    1.10
  -6  -4   2   11.30    1.00
   6   4   2   12.80    1.40
 -10   6   2   12.30    1.00
   3 -10  -2    1.90    0.50
   7   3  -2    2.70    0.80
 -10   7  -2    1.30    0.50
  -7  -3  -2    1.30    0.50
  -3  10  -2    2.10    0.50
  -3  10  -2    1.80    0.60
  -7  -3   2    3.10    0.70
  -3  10   2    1.50    0.50
  -7  -3   2    1.50    0.40
   7   3   2    0.80    0.60
  -3  10   2    1.80    0.60
  10  -7   2    1.90    0.70
 -10   7   2    2.70    0.60
   3 -10   2    2.00    0.60
 -10   8  -2   13.00    1.20
  10  -8  -2   10.80    1.40
  -2  10  -2   11.20    1.10
  -8  -2  -2   12.80    1.00
  -2  10  -2   12.40    1.10
   8   2  -2   12.30    1.60
  -8  -2   2   12.40    0.80
  10  -8   2   14.00    1.50
   2 -10   2   11.50    1.00
  -2  10   2   13.40    1.10
   8   2   2   13.00    1.50
  -8  -2   2   12.50    1.20
 -10   8   2   14.50    1.20
   9   1  -2    4.50    1.10
  -1  10  -2    3.50    0.70
 -10   9  -2    2.30    0.70
   1 -10  -2    3.60    0.80
  -1  10  -2    4.10    0.80
  10  -9  -2    2.40    0.90
  -9  -1  -2    2.00    0.60
   9   1   2    3.10    0.90
  10  -9   2    3.40    0.90
  -1  10   2    2.30    0.60
 -10   9   2    3.70    0.80
  -9  -1   2    3.60    0.80
  -9  -1   2    2.40    0.50
   1 -10   2    3.70    0.70
  10   0  -2   15.60    1.80
   0 -10  -2   15.20    1.30
  10 -10  -2   13.30    1.60
 -10   0  -2   12.80    1.20
   0  10  -2   16.10    1.70
 -10  10  -2   15.00    1.50
   0 -10   2   11.70    1.00
  10 -10   2   14.50    1.60
 -10   0   2   15.00    1.40
   0  10   2   15.60    1.40
   0 -10   2   13.20    1.10
  10   0   2   13.20    1.40
 -10  10   2   14.60    1.40
  -1 -10  -2   17.30    1.40
 -10  11  -2   13.10    1.40
  11  -1  -2   19.90    1.90
 -11   1  -2   17.90    1.40
   1  10  -2   15.50    1.70
  10 -11  -2   20.80    2.10
 -11   1   2   17.00    1.60
  -1 -10   2   16.50    1.30
  11  -1   2   15.60    1.50
  10 -11   2   14.70    1.60
   1  10   2   17.10    1.50
 -10  11   2   16.80    1.50
   2   9  -2   38.00    2.40
   9 -11  -2   41.70    2.30
  -2  -9  -2   40.80    2.00
  -9  11  -2   38.20    2.10
 -11   2  -2   39.10    1.90
  11  -2  -2   40.50    2.50
  11  -2   2   42.40    2.00
  -2  -9   2   43.40    1.80
 -11   2   2   44.50    2.40
  11  -2   2   42.80    2.00
   9 -11   2   37.10    2.20
   2   9   2   39.10    2.20
  -9  11   2   38.10    2.00
   8 -11  -2    1.30    0.60
  11  -3  -2    0.90    0.60
  -3  -8  -2    0.90    0.60
   3   8  -2    1.20    0.80
  -8  11  -2    0.80    0.60
 -11   3  -2    0.60    0.50
 -11   3   2    1.00    0.50
  11  -3   2    1.40    0.60
  -3  -8   2    1.60    0.50
   8 -11   2    0.40    0.60
  11  -3   2    1.20    0.60
   3   8   2    0.70    0.70
  -8  11   2    2.00    0.70
 -11   3   2    0.50    0.60
  -7  11  -2   21.20    1.50
  11  -4  -2   20.90    1.60
   4   7  -2   19.30    1.90
 -11   4  -2   22.10    1.50
  -4  -7  -2   19.90    1.40
   7 -11  -2   23.90    1.60
  -4  -7   2   21.50    1.20
  11  -4   2   20.30    1.60
   7 -11   2   20.40    1.60
 -11   4   2   22.20    1.80
   4   7   2   18.40    1.70
 -11   4   2   19.80    1.20
  -7  11   2   20.80    1.50
   6 -11  -2    1.70    0.60
  -5  -6  -2    1.20    0.60
  -6  11  -2    1.10    0.60
  11  -5  -2    1.90    0.60
 -11   5  -2    1.80    0.60
   5   6  -2    2.90    0.90
  -5  -6   2    2.30    0.50
 -11   5   2    2.40    0.60
  -6  11   2    1.40    0.60
   5   6   2    1.70    0.80
  11  -5   2    2.30    0.80
 -11   5   2    0.80    0.60
   6 -11   2    1.10    0.60
  -6  -5  -2    2.10    0.60
 -11   6  -2    2.40    0.70
   5 -11  -2    1.10    0.50
  -5  11  -2    1.60    0.60
   6   5  -2    2.50    0.90
  -5  11   2    1.60    0.60
   6   5   2    1.20    0.70
  -6  -5   2    2.20    0.60
  -6  -5   2    1.90    0.50
   5 -11   2    1.30    0.60
 -11   6   2    0.90    0.70
 -11   6   2    2.00    0.60
  -5  11   2    1.90    0.60
  11  -6   2    1.10    0.70
   7   4  -2   20.20    1.90
 -11   7  -2   23.30    1.60
   4 -11  -2   21.50    1.40
  -7  -4  -2   18.30    1.30
  11  -7  -2   20.70    1.80
  -4  11  -2   19.70    1.40
   7   4   2   18.60    1.70
  -4  11   2   19.20    1.50
  -7  -4   2   22.30    1.40
  -7  -4   2   21.30    1.10
 -11   7   2   20.10    1.40
  -4  11   2   22.20    1.20
  11  -7   2   16.00    1.50
   4 -11   2   22.00    1.40
   8   3  -2    0.60    0.80
  -8  -3  -2    1.70    0.60
  -3  11  -2    0.70    0.50
 -11   8  -2    0.20    0.60
  11  -8  -2    1.20    0.80
   3 -11   2    1.00    0.50
  -3  11   2    1.00    0.50
  -3  11   2    2.00    0.70
 -11   8   2    0.80    0.60
  -8  -3   2    0.70    0.50
   8   3   2    1.70    0.80
  -8  -3   2    1.50    0.60
  11  -8   2    1.90    0.80
  -9  -2  -2   42.80    1.90
   2 -11  -2   41.60    2.00
  11  -9  -2   43.30    2.50
  -2  11  -2   41.10    2.00
 -11   9  -2   41.40    2.20
  -2  11  -2   43.50    2.00
   9   2  -2   39.50    2.60
   9   2   2   39.80    2.30
 -11   9   2   43.10    2.00
  -2  11   2   44.30    2.00
   2 -11   2   43.30    1.80
  11  -9   2   38.80    2.30
  -9  -2   2   43.40    2.10
  11 -10  -2   18.90    1.80
   1 -11  -2   19.90    1.50
  -1  11  -2   17.50    1.40
  -1  11  -2   16.70    1.60
 -10  -1  -2   15.00    1.30
 -11  10  -2   18.40    1.60
  10   1  -2   20.00    2.10
 -11  10   2   16.30    1.50
  10   1   2   14.60    1.60
  11 -10   2   17.80    1.80
   1 -11   2   16.60    1.40
 -10  -1   2   19.70    1.60
  -1  11   2   17.00    1.50
  11   0  -2   15.40    2.00
   0  11  -2   13.80    1.60
 -11   0  -2   13.30    1.40
 -11  11  -2   12.20    1.50
   0 -11  -2   11.10    1.30
  11 -11  -2   13.50    1.80
   0  11   2   11.50    1.30
 -11  11   2   12.40    1.40
   0 -11   2   13.90    1.40
 -11   0   2   12.60    1.50
  11   0   2   12.40    1.50
  11 -11   2   15.40    1.80
  11 -12  -2    0.80    0.80
 -11  12  -2    0.40    0.70
  -1 -11  -2    1.40    0.80
 -12   1  -2    0.60    0.70
  12  -1  -2    0.60    0.80
   1  11  -2   -0.30    0.70
  11 -12   2    0.00    0.80
  -1 -11   2   -0.10    0.60
   1  11   2    0.80    0.80
 -11  12   2    1.00    0.70
 -12   1   2   -0.30    0.60
  12  -1   2   -0.50    0.60
 -12   2  -2    6.90    1.10
   2  10  -2    4.20    1.20
  -2 -10  -2    4.80    0.90
  10 -12  -2    5.70    1.20
 -10  12  -2    4.80    1.00
  12  -2  -2    5.80    1.20
  -2 -10   2    5.80    0.90
 -12   2   2    4.50    1.10
   2  10   2    3.10    0.90
  10 -12   2    6.20    1.20
 -10  12   2    4.70    1.00
  -3  -9  -2   42.60    2.10
  12  -3  -2   41.90    2.50
   3   9  -2   41.30    2.70
 -12   3  -2   38.50    2.00
   9 -12  -2   42.80    2.40
  -9  12  -2   43.40    2.30
   9 -12   2   40.30    2.40
 -12   3   2   40.60    2.50
  -9  12   2   39.90    2.10
  -3  -9   2   41.10    1.90
   3   9   2   38.20    2.40
  12  -3   2   38.80    2.10
  -4  -8  -2   11.60    1.30
   4   8  -2   10.60    1.60
  -8  12  -2   10.40    1.30
   8 -12  -2   12.40    1.50
  12  -4  -2   12.90    1.50
 -12   4  -2   14.60    1.50
   4   8   2   11.50    1.50
  12  -4   2   12.10    1.40
  -8  12   2    8.80    1.20
  -4  -8   2   11.50    1.10
 -12   4   2   15.40    1.80
   8 -12   2   11.10    1.40
 -12   4   2   10.50    1.40
   7 -12  -2   31.60    1.80
  -5  -7  -2   23.50    1.50
   5   7  -2   23.40    2.20
 -12   5  -2   27.50    1.70
  -7  12  -2   25.90    1.80
   5   7   2   27.90    2.10
  12  -5   2   27.80    1.90
  -5  -7   2   27.80    1.40
  -7  12   2   28.30    1.80
   7 -12   2   26.30    1.80
 -12   5   2   26.50    2.10
 -12   5   2   24.80    1.50
 -12   6  -2    4.20    0.90
  -6  -6  -2    3.70    0.80
  -6  12  -2    2.80    0.70
   6 -12  -2    4.40    0.80
   6   6  -2    2.00    1.00
  -6  -6   2    3.80    0.70
  -6  12   2    3.00    0.80
 -12   6   2    3.50    0.80
   6   6   2    2.10    0.90
 -12   6   2    4.50    1.10
  12  -6   2    4.10    1.00
   6 -12   2    4.10    0.90
  -5  12  -2   24.80    1.70
  12  -7  -2   26.30    2.10
  -7  -5  -2   27.60    1.60
   7   5  -2   27.60    2.30
 -12   7  -2   27.80    1.80
   7   5   2   25.00    2.00
   5 -12   2   25.00    1.60
 -12   7   2   25.50    1.60
  12  -7   2   23.70    1.90
  -5  12   2   27.70    1.80
   8   4  -2   15.60    2.00
 -12   8  -2    8.10    1.20
  -4  12  -2   11.30    1.30
  12  -8  -2   13.00    1.70
  -8  -4  -2   11.00    1.20
  -4  12   2   11.10    1.30
 -12   8   2   11.30    1.30
   8   4   2   12.50    1.50
   4 -12   2   12.30    1.20
  12  -8   2   12.40    1.60
  12  -9  -2   39.70    2.60
  -3  12  -2   40.50    2.10
 -12   9  -2   43.60    2.30
   3 -12  -2   40.50    2.10
   9   3  -2   37.70    2.70
  -9  -3  -2   39.90    1.90
   3 -12   2   43.70    2.00
  12  -9   2   40.40    2.50
   9   3   2   41.70    2.60
  -3  12   2   40.40    1.90
 -12   9   2   41.60    2.10
  12 -10  -2    8.10    1.50
   2 -12  -2    2.70    0.90
 -10  -2  -2    6.90    1.00
  10   2  -2    4.60    1.30
  -2  12  -2    5.80    1.00
 -12  10  -2    6.50    1.20
 -12  10   2    5.90    1.10
  12 -10   2    2.40    1.00
  10   2   2    4.10    1.10
  -2  12   2    4.20    0.90
 -12  11  -2   -0.80    0.60
   1 -12  -2    0.10    0.60
  12 -11  -2    0.50    0.70
 -11  -1  -2    0.30    0.60
  11   1  -2    0.90    0.90
  -1  12  -2    0.90    0.70
 -12  11   2    0.20    0.60
  -1  12   2   -0.20    0.60
   1 -12   2    0.40    0.60
  12 -11   2    0.60    0.80
  11   1   2    0.10    0.80
 -12   0  -2    1.90    0.80
 -12  12  -2    2.30    0.90
   0 -12  -2    2.60    0.90
  12   0  -2    1.60    1.00
   0  12  -2    1.70    0.90
  12 -12  -2    2.00    1.00
   0 -12   2    2.00    0.80
  12   0   2    1.50    0.80
  12 -12   2    1.90    1.00
 -12  12   2    1.60    0.90
   0  12   2    0.80    0.70
  13  -2  -2    6.70    1.50
  11 -13  -2   11.20    1.60
  -2 -11  -2    8.20    1.30
  11 -13   2    9.90    1.60
  -2 -11   2    7.40    1.10
  13  -3  -2   65.99    3.70
 -13   3  -2   54.89    2.60
  -3 -10  -2   62.59    2.70
   3  10  -2   57.69    3.20
 -10  13  -2   58.69    2.80
  10 -13  -2   60.09    3.00
 -10  13   2   57.19    2.70
   3  10   2   61.59    3.10
  -3 -10   2   57.89    2.30
 -13   3   2   56.79    3.00
  10 -13   2   60.49    3.00
  -9  13  -2    9.80    1.40
 -13   4  -2   11.50    1.40
   9 -13  -2   11.40    1.50
   4   9  -2    9.00    1.60
  -4  -9  -2    8.10    1.20
 -13   4   2   12.20    1.70
  -9  13   2   10.30    1.40
   4   9   2    8.60    1.40
  13  -4   2   12.70    1.50
  -4  -9   2   11.20    1.20
   9 -13   2   13.40    1.70
  -5  -8  -2    0.90    0.70
   8 -13  -2    2.50    0.80
   5   8  -2    2.60    1.10
  -8  13  -2    1.60    0.80
 -13   5  -2    1.00    0.60
  -8  13   2    2.10    0.80
   5   8   2    1.50    0.90
  13  -5   2    2.20    0.90
   8 -13   2    2.80    0.90
 -13   5   2    2.30    1.00
  -5  -8   2    1.70    1.10
   7 -13  -2   10.70    1.30
  13  -6  -2   12.20    1.80
  -6  -7  -2    8.70    1.10
  -7  13  -2    8.80    1.30
   6   7  -2    9.40    1.70
 -13   6  -2   11.30    1.40
   6   7   2   11.60    1.70
   7 -13   2   10.90    1.40
  -7  13   2    7.80    1.20
 -13   6   2    9.10    1.50
  13  -6   2    9.60    1.40
  -7  -6  -2   10.50    1.20
   7   6  -2    9.90    1.70
  13  -7  -2   10.80    1.70
 -13   7  -2    9.50    1.30
  -6  13  -2   10.40    1.40
 -13   7   2    8.50    1.10
   7   6   2   10.00    1.60
  -6  13   2   10.30    1.30
   6 -13   2    9.20    1.30
  13  -7   2    9.50    1.50
 -13   8  -2    3.80    1.00
  -5  13  -2    2.30    0.80
  -8  -5  -2    3.40    0.80
  13  -8  -2    3.30    1.10
   8   5  -2    3.20    1.20
 -13   8   2    2.60    0.80
  13  -8   2    3.30    1.10
  -5  13   2    1.20    0.70
   5 -13   2    3.00    0.80
   8   5   2    1.20    0.90
  -4  13  -2   10.10    1.30
  13  -9  -2   14.20    2.10
 -13   9  -2   11.60    1.50
  -9  -4  -2   14.10    1.40
   9   4  -2   11.90    1.90
  13  -9   2    9.60    1.60
   9   4   2    9.20    1.50
   4 -13   2   11.00    1.30
 -13   9   2   12.50    1.40
  -4  13   2    9.90    1.30
   3 -13  -2   65.39    2.80
  -3  13  -2   60.99    2.70
  13 -10  -2   61.79    3.40
 -10  -3  -2   59.49    2.50
  10   3  -2   63.19    3.60
 -13  10  -2   61.79    2.90
  10   3   2   60.99    3.20
 -13  10   2   59.19    2.60
  13 -10   2   55.69    3.10
 -11  -2  -2    9.80    1.30
  13 -11  -2    8.40    1.60
   2 -13  -2    8.50    1.30
  13 -11   2   10.40    1.60
  14  -7  -2   82.79    3.90
  -7  -7  -2   80.59    2.90
   7 -14   2   79.49    3.20
  14  -7   2   77.19    3.40
   0   0  -3   -0.10    0.10
   0   0   3   -0.50    0.10
   0   0   3   -0.40    0.10
   0   1  -3    0.00    0.10
   0   1  -3    0.10    0.10
   0  -1  -3    0.20    0.10
  -1   1  -3    0.20    0.10
   1   0  -3    0.10    0.10
   1  -1  -3    0.00    0.10
  -1   0  -3   -0.20    0.10
   1  -1   3    0.00    0.10
  -1   1   3   -0.20    0.10
   1   0   3   -0.10    0.10
  -1   1   3    0.10    0.10
   0  -1   3   -0.10    0.10
   1  -1   3   -0.20    0.10
  -1   0   3   -0.10    0.10
   0   1   3    0.10    0.10
   1   0   3    0.10    0.10
   1  -2  -3  282.17    4.20
   1   1  -3  273.07    4.80
  -2   1  -3  285.67    4.30
  -1  -1  -3  282.27    4.30
   1   1  -3  282.37    3.90
   2  -1  -3  293.07    3.90
  -1   2  -3  285.37    4.20
   2  -1  -3  269.87    4.70
  -1   2  -3  286.37    4.60
   2  -1   3  278.47    4.50
   1   1   3  277.47    4.70
  -1   2   3  273.47    4.70
  -1  -1   3  276.57    4.70
  -1   2   3  282.37    4.50
   1  -2   3  281.97    4.70
  -2   1   3  286.67    4.80
   1   1   3  286.77    4.30
   2  -1   3  284.27    4.50
  -2   0  -3    0.10    0.10
   0  -2  -3   -0.10    0.10
   2   0  -3    0.10    0.20
   0   2  -3    0.10    0.10
  -2   2  -3   -0.10    0.10
   0   2  -3    0.10    0.10
   2  -2   3    0.00    0.10
   2   0   3   -0.10    0.10
   0   2   3    0.10    0.10
  -2   2   3   -0.10    0.10
  -2   2   3    0.00    0.10
  -2   2   3    0.10    0.10
   0   2   3    0.30    0.20
  -2   0   3    0.20    0.20
   0  -2   3    0.60    0.20
   2  -2   3    0.90    0.20
   2   0   3    0.00    0.10
  -3   1  -3   50.39    1.30
   1   2  -3   50.29    1.00
   3  -1  -3   49.80    1.50
   1   2  -3   51.99    1.60
  -2   3  -3   49.99    1.20
  -2   3  -3   49.00    1.30
  -1  -2  -3   49.90    1.30
   1   2   3   50.59    1.00
  -3   1   3   50.89    1.50
  -2   3   3   51.49    1.20
   2  -3   3   52.79    1.50
   3  -1   3   51.59    1.30
  -2   3   3   51.89    1.30
   3  -1   3   48.30    1.30
  -1  -2   3   49.90    1.40
  -3   1   3   51.09    0.80
   1   2   3   50.39    1.40
  -2   3   3   50.69    1.40
  -1   3  -3   49.80    1.20
   1  -3  -3   49.90    1.20
   3  -2  -3   50.19    1.40
  -1   3  -3   50.99    1.40
  -3   2  -3   52.39    1.30
  -2  -1  -3   49.60    1.30
   2   1  -3   49.60    1.60
   2   1   3   49.60    1.40
  -1   3   3   52.09    1.40
   3  -2   3   49.00    1.40
  -3   2   3   52.69    1.50
   3  -2   3   50.99    1.20
  -2  -1   3   49.70    1.40
   1  -3   3   49.70    1.40
   2   1   3   51.59    1.00
  -3   2   3   48.80    1.00
  -1   3   3   51.39    1.30
   3   0  -3    0.00    0.20
   0   3  -3    0.00    0.10
  -3   3  -3   -0.10    0.10
  -3   0  -3   -0.10    0.10
   0   3  -3    0.00    0.20
   0  -3  -3    0.00    0.20
   0   3   3    0.40    0.10
   0  -3   3   -0.20    0.20
  -3   3   3    0.30    0.20
  -3   0   3    0.20    0.20
  -3   3   3   -0.20    0.10
   3   0   3   -0.20    0.10
   3   0   3    0.10    0.20
   0   3   3    0.00    0.20
   3  -3   3   -0.10    0.20
  -3   3   3    0.30    0.20
   4  -1  -3   77.99    2.10
  -1  -3  -3   77.49    1.80
  -3   4  -3   76.49    1.90
  -3   4  -3   79.39    1.70
   1   3  -3   75.89    1.50
   1   3  -3   75.39    2.20
  -4   1   3   79.39    2.10
  -3   4   3   76.99    2.00
  -1  -3   3   77.29    2.00
   4  -1   3   77.19    1.80
  -3   4   3   81.19    1.80
   4  -1   3   77.09    1.80
   1   3   3   77.59    2.00
  -4   1   3   78.19    1.30
  -3   4   3   76.79    1.70
   3  -4   3   79.19    2.00
  -4   2  -3  211.58    3.70
   4  -2  -3  210.38    4.00
  -2  -2  -3  213.38    3.70
  -2   4  -3  217.88    3.70
   2   2  -3  210.68    4.30
  -2   4  -3  211.58    3.80
  -2   4   3  216.98    3.70
  -2  -2   3  206.88    3.90
  -4   2   3  204.08    4.10
  -2   4   3  219.18    3.80
   2   2   3  211.28    4.10
   4  -2   3  212.18    3.90
   4  -2   3  219.28    3.60
  -2   4   3  212.88    3.90
  -2  -2   3  215.58    3.10
  -4   2   3  209.08    3.20
   1  -4  -3   79.49    1.80
   4  -3  -3   77.69    1.90
  -4   3  -3   75.39    1.90
  -1   4  -3   76.39    1.70
  -1   4  -3   77.89    2.00
  -3  -1  -3   77.99    1.80
   3   1  -3   74.19    2.20
   4  -3   3   76.99    1.50
   4  -3   3   77.99    2.00
  -1   4   3   78.09    1.90
   3   1   3   76.69    1.40
  -1   4   3   78.79    1.80
   3   1   3   78.79    2.00
  -4   3   3   79.99    2.20
  -4   3   3   76.79    1.60
  -3  -1   3   75.29    2.00
  -3  -1   3   76.99    1.20
   1  -4   3   76.49    2.00
   0  -4  -3    0.20    0.20
  -4   4  -3   -0.30    0.20
   0   4  -3    0.00    0.10
   0   4  -3   -0.30    0.20
   4   0  -3    0.20    0.20
  -4   4  -3    0.10    0.10
  -4   0  -3   -0.20    0.10
   0   4   3    0.20    0.20
   4   0   3   -0.10    0.10
  -4   0   3    0.00    0.10
  -4   0   3    0.40    0.20
   4   0   3   -0.20    0.20
   4  -4   3    0.40    0.30
  -4   4   3    0.10    0.10
  -4   4   3   -0.30    0.20
   0  -4   3   -0.40    0.20
  -4   4   3    1.10    0.40
   0   4   3    0.10    0.10
   1   4  -3   21.40    1.20
  -5   1  -3   19.70    0.90
  -4   5  -3   21.80    1.00
  -1  -4  -3   21.20    1.00
  -4   5  -3   22.80    0.70
   1   4  -3   22.50    0.80
   5  -1  -3   19.60    1.10
   4  -5   3   21.20    1.10
  -4   5   3   21.40    0.90
   5  -1   3   22.10    0.90
  -4   5   3   23.80    1.20
   5  -1   3   23.40    0.90
  -5   1   3   22.90    0.60
  -5   1   3   20.10    1.10
  -1  -4   3   20.20    1.00
   1   4   3   21.40    1.10
  -4   5   3   20.60    0.90
   2   3  -3  220.58    4.80
   5  -2  -3  221.88    4.50
  -3   5  -3  222.28    4.00
  -3   5  -3  223.48    4.10
  -5   2  -3  224.58    4.10
  -2  -3  -3  223.78    4.00
  -3   5   3  228.18    4.10
   5  -2   3  222.18    4.10
   2   3   3  230.28    4.50
  -5   2   3  225.08    3.50
  -3   5   3  233.98    4.00
  -3   5   3  225.18    4.40
  -2  -3   3  226.28    4.20
  -5   2   3  224.88    4.60
   3  -5   3  228.88    4.40
  -2  -3   3  226.68    3.50
   5  -2   3  226.88    3.90
  -3  -2  -3  219.78    4.00
  -2   5  -3  225.18    4.00
   5  -3  -3  224.88    4.30
   3   2  -3  219.98    4.80
  -5   3  -3  219.58    4.10
  -2   5  -3  217.38    4.20
   5  -3   3  226.78    3.70
  -2   5   3  221.58    4.10
  -2   5   3  238.88    4.20
  -2   5   3  224.78    4.00
  -3  -2   3  222.88    3.30
   3   2   3  227.38    4.50
  -5   3   3  217.28    4.60
  -5   3   3  227.88    3.60
   2  -5   3  221.08    4.30
   5  -3   3  227.38    4.30
  -3  -2   3  232.38    4.30
   1  -5  -3   21.20    0.80
   1  -5  -3   21.80    1.00
  -1   5  -3   21.80    1.10
   4   1  -3   21.40    1.20
  -5   4  -3   22.30    1.00
   5  -4  -3   20.50    0.90
  -4  -1  -3   21.40    0.90
  -1   5  -3   21.20    0.90
   5  -4   3   20.90    1.10
  -4  -1   3   23.10    1.10
   4   1   3   23.20    1.10
   5  -4   3   21.80    0.60
   1  -5   3   22.80    1.00
  -4  -1   3   21.80    0.60
  -1   5   3   22.10    1.00
   4   1   3   21.20    0.60
  -5   4   3   22.50    0.80
  -5   4   3   23.30    1.20
   0  -5  -3    0.00    0.20
   0  -5  -3    0.10    0.10
   0   5  -3    0.30    0.30
  -5   0  -3    0.10    0.20
   0   5  -3    0.30    0.20
  -5   5  -3    0.00    0.10
   5   0  -3    1.00    0.40
   5  -5  -3   -0.10    0.10
  -5   5  -3   -0.20    0.20
  -5   5   3   -0.20    0.20
  -5   5   3    0.10    0.30
   5   0   3    0.00    0.20
   5   0   3    0.40    0.30
   0   5   3    0.30    0.30
  -5   0   3   -0.20    0.10
   5  -5   3    0.90    0.40
   0  -5   3    0.00    0.30
  -5   0   3   -0.10    0.30
   1   5  -3   35.60    1.10
  -1  -5  -3   38.10    1.40
  -6   1  -3   36.90    1.40
   6  -1  -3   37.90    1.70
  -5   6  -3   38.30    1.50
   1   5  -3   36.80    1.70
  -6   1   3   39.60    1.00
  -6   1   3   35.70    1.60
   6  -1   3   37.20    1.30
  -1  -5   3   39.80    1.40
  -5   6   3   37.20    1.20
   6  -1   3   35.10    1.40
  -5   6   3   38.10    1.30
  -5   6   3   38.20    1.70
   1   5   3   36.60    1.50
   5  -6   3   37.50    1.60
  -4   6  -3   15.50    0.70
  -6   2  -3   16.20    0.90
  -2  -4  -3   15.50    0.90
  -4   6  -3   15.80    0.90
   2   4  -3   15.80    1.20
   6  -2  -3   15.10    1.00
   6  -2   3   16.90    0.80
   6  -2   3   15.60    0.90
  -2  -4   3   14.20    0.90
  -6   2   3   17.30    1.10
   2   4   3   16.00    1.00
  -4   6   3   14.30    0.90
  -2  -4   3   15.00    0.70
   4  -6   3   15.40    1.00
  -4   6   3   15.70    1.00
  -4   6   3   14.40    0.80
  -6   2   3   15.80    0.60
   3   3  -3  136.29    3.70
  -3   6  -3  132.99    2.90
  -6   3  -3  139.49    3.00
   6  -3  -3  138.09    3.30
  -3  -3  -3  136.99    2.90
  -3   6  -3  139.59    3.00
   6  -3   3  138.39    2.60
  -3  -3   3  142.19    2.40
  -6   3   3  135.39    3.50
   6  -3   3  142.69    3.20
  -6   3   3  136.19    2.60
  -3   6   3  140.79    2.90
  -3   6   3  142.39    3.00
   3  -6   3  139.59    3.20
  -3  -3   3  134.09    3.00
  -3   6   3  135.39    3.10
   3   3   3  143.29    3.40
   6  -4  -3   15.80    0.90
  -6   4  -3   14.70    0.90
   2  -6  -3   15.90    0.80
   4   2  -3   15.90    1.20
  -2   6  -3   15.40    0.90
  -4  -2  -3   14.30    0.80
  -2   6  -3   14.10    0.90
   2  -6   3   16.40    1.00
  -2   6   3   16.10    0.90
   4   2   3   16.10    1.00
  -6   4   3   17.30    0.80
   6  -4   3   16.60    1.00
  -4  -2   3   15.20    0.50
  -6   4   3   13.10    1.00
  -4  -2   3   14.80    0.90
   6  -4   3   16.30    0.50
  -2   6   3   17.70    0.90
  -6   5  -3   34.90    1.40
  -1   6  -3   36.40    1.60
   1  -6  -3   37.30    1.40
   1  -6  -3   37.40    1.10
  -1   6  -3   38.10    1.30
   6  -5  -3   37.70    1.30
   5   1  -3   36.10    1.80
  -5  -1  -3   38.20    1.30
   5   1   3   37.60    1.00
   6  -5   3   34.40    1.50
  -6   5   3   36.80    1.20
   1  -6   3   37.60    1.40
  -5  -1   3   37.10    0.90
  -1   6   3   36.00    1.40
  -6   5   3   35.10    1.70
  -5  -1   3   39.20    1.50
   5   1   3   38.30    1.60
  -6   6  -3    0.00    0.30
   0  -6  -3   -0.20    0.20
   6   0  -3    0.20    0.40
   0   6  -3   -0.20    0.30
  -6   0  -3    0.00    0.30
   0   6  -3    0.00    0.20
   6  -6  -3    0.20    0.20
  -6   6   3    0.30    0.40
  -6   0   3    0.50    0.20
  -6   6   3    0.40    0.30
   0  -6   3    0.20    0.30
   6   0   3    0.80    0.40
  -6   0   3    0.30    0.40
   6   0   3    0.10    0.20
   6  -6   3    0.20    0.30
   0   6   3   -0.10    0.30
   7  -1  -3   33.70    1.80
  -1  -6  -3   36.50    1.50
   1   6  -3   34.00    1.80
   1   6  -3   34.90    1.20
  -7   1  -3   34.90    1.40
  -6   7  -3   34.70    1.50
  -7   1   3   35.40    1.10
   7  -1   3   34.40    1.50
  -7   1   3   37.60    1.70
   6  -7   3   34.30    1.60
  -1  -6   3   35.50    1.40
   1   6   3   33.90    1.60
  -6   7   3   35.30    1.80
  -6   7   3   36.10    1.40
   7  -1   3   33.10    1.30
  -7   2  -3   13.20    0.90
  -5   7  -3   14.10    1.00
  -2  -5  -3   12.40    0.90
   2   5  -3   12.40    1.20
   7  -2  -3   10.70    1.00
  -7   2   3   12.60    0.60
  -5   7   3   11.80    1.00
  -5   7   3   11.30    0.70
  -2  -5   3   13.10    0.70
   5  -7   3   12.10    1.00
   7  -2   3   14.40    0.90
  -2  -5   3   11.80    0.80
   7  -2   3   13.30    0.90
   2   5   3   12.30    1.00
  -7   2   3   15.10    1.10
  -5   7   3   12.30    0.90
  -3  -4  -3    2.90    0.50
  -7   3  -3    2.70    0.50
   3   4  -3    3.30    0.70
  -4   7  -3    2.50    0.40
   4  -7  -3    3.70    0.60
   7  -3  -3    2.60    0.50
   7  -3   3    2.70    0.40
  -4   7   3    1.60    0.40
   7  -3   3    2.70    0.50
  -7   3   3    2.90    0.40
   4  -7   3    2.60    0.60
   3   4   3    1.70    0.50
  -3  -4   3    3.10    0.40
  -7   3   3    2.80    0.60
  -3  -4   3    2.80    0.50
  -4   7   3    3.10    0.40
  -3   7  -3    2.20    0.40
   3  -7  -3    3.10    0.50
   4   3  -3    3.10    0.70
   7  -4  -3    2.70    0.50
  -7   4  -3    3.00    0.60
  -4  -3  -3    2.90    0.50
  -3   7  -3    3.50    0.60
  -7   4   3    2.90    0.40
  -3   7   3    3.00    0.50
  -4  -3   3    2.60    0.30
  -4  -3   3    1.70    0.50
  -7   4   3    2.60    0.60
   4   3   3    2.10    0.60
  -3   7   3    2.50    0.50
   7  -4   3    2.70    0.30
   3  -7   3    2.40    0.50
   7  -4   3    4.10    0.70
  -5  -2  -3   12.10    0.80
   5   2  -3   13.20    1.20
   2  -7  -3   12.00    0.70
  -2   7  -3   13.30    0.90
   7  -5  -3   14.10    0.90
  -2   7  -3   12.90    1.00
  -7   5  -3   13.70    0.90
  -2   7   3   14.30    0.90
  -5  -2   3   12.00    0.90
   7  -5   3   13.00    1.00
  -5  -2   3   13.00    0.60
   7  -5   3   13.60    0.50
   2  -7   3   12.10    0.90
   5   2   3   12.60    1.00
  -7   5   3   14.50    0.80
  -2   7   3   11.80    0.90
  -7   5   3   12.80    1.10
  -7   6  -3   35.90    1.60
  -1   7  -3   31.60    1.60
   7  -6  -3   34.60    1.30
   1  -7  -3   34.30    1.00
   1  -7  -3   31.90    1.40
  -6  -1  -3   33.70    1.40
  -1   7  -3   36.10    1.40
   6   1  -3   34.10    1.90
   7  -6   3   35.90    1.70
  -6  -1   3   35.70    1.60
   1  -7   3   32.60    1.40
   6   1   3   31.80    1.60
  -1   7   3   33.90    1.50
  -7   6   3   32.00    1.80
  -7   6   3   34.20    1.30
  -6  -1   3   35.80    1.00
   6   1   3   34.60    1.00
   0  -7  -3   -0.20    0.40
   0   7  -3    0.20    0.30
   7  -7  -3    0.00    0.20
   0   7  -3    0.80    0.50
   7   0  -3    0.10    0.50
  -7   0  -3    0.30    0.30
  -7   7  -3    0.60    0.40
   7   0   3    0.20    0.30
  -7   0   3    0.80    0.30
   0  -7   3    0.10    0.40
  -7   7   3    0.10    0.30
   7   0   3    0.30    0.40
  -7   7   3   -0.10    0.40
  -7   0   3    0.70    0.40
   0   7   3    0.80    0.50
   7  -7   3    0.90    0.50
  -8   1  -3   40.50    1.70
   7  -8  -3   37.30    1.90
   1   7  -3   36.30    2.00
   1   7  -3   38.40    1.40
   8  -1  -3   37.00    2.10
   7  -8  -3   39.40    1.40
  -1  -7  -3   37.10    1.60
  -7   8  -3   39.60    1.80
   8  -1   3   37.50    1.70
  -1  -7   3   39.80    1.60
   7  -8   3   40.90    1.90
   8  -1   3   41.80    1.50
  -8   1   3   36.90    1.90
  -7   8   3   37.70    1.60
   1   7   3   39.60    1.80
  -8   1   3   41.40    1.30
  -6   8  -3   32.70    1.60
  -8   2  -3   33.20    1.50
   6  -8  -3   32.70    1.70
  -2  -6  -3   30.50    1.50
   8  -2  -3   30.90    1.80
   2   6  -3   31.10    1.90
   8  -2   3   34.30    1.40
   8  -2   3   33.80    1.50
  -6   8   3   33.30    1.20
  -6   8   3   32.20    1.50
  -2  -6   3   33.60    1.40
  -8   2   3   32.70    1.10
  -8   2   3   33.50    1.80
   6  -8   3   33.10    1.70
  -2  -6   3   34.70    1.20
   2   6   3   32.50    1.70
  -8   3  -3   17.40    1.10
   5  -8  -3   17.10    1.20
  -5   8  -3   15.20    1.10
   8  -3  -3   17.30    1.20
  -3  -5  -3   14.90    1.00
   3   5  -3   15.60    1.40
   5  -8   3   18.60    1.20
   3   5   3   15.80    1.20
  -3  -5   3   16.00    0.80
   8  -3   3   17.50    1.10
  -8   3   3   15.40    1.30
  -8   3   3   18.00    0.90
  -3  -5   3   16.30    1.00
  -5   8   3   14.70    1.00
   8  -3   3   16.80    0.90
  -5   8   3   17.30    0.90
  -4   8  -3    2.60    0.40
  -8   4  -3    3.20    0.60
  -4  -4  -3    3.90    0.60
   8  -4  -3    3.90    0.70
   4   4  -3    2.30    0.70
   4  -8  -3    2.90    0.60
  -4   8  -3    2.20    0.50
  -8   4   3    3.20    0.50
  -4  -4   3    3.50    0.40
   4  -8   3    3.50    0.70
  -4  -4   3    3.60    0.60
  -4   8   3    4.10    0.50
   8  -4   3    3.50    0.40
   4   4   3    2.20    0.60
   8  -4   3    3.70    0.70
  -8   4   3    3.50    0.70
  -4   8   3    4.30    0.70
  -3   8  -3   16.60    1.10
   3  -8  -3   17.90    1.00
  -3   8  -3   17.70    1.00
   5   3  -3   16.40    1.40
  -5  -3  -3   16.70    1.00
   8  -5  -3   17.40    1.10
  -8   5  -3   15.90    1.10
  -3   8   3   17.60    1.00
  -8   5   3   17.70    1.00
  -5  -3   3   16.60    1.10
   5   3   3   17.00    1.20
  -3   8   3   17.30    1.10
  -8   5   3   17.20    1.40
   8  -5   3   16.50    1.20
   3  -8   3   16.70    1.10
  -5  -3   3   15.80    0.70
   8  -6  -3   34.40    1.40
   6   2  -3   34.50    2.00
   2  -8  -3   34.50    1.20
  -6  -2  -3   33.30    1.40
  -2   8  -3   33.20    1.40
  -2   8  -3   32.30    1.60
  -8   6  -3   32.20    1.50
   8  -6   3   32.90    1.70
  -6  -2   3   33.10    1.00
  -8   6   3   31.50    1.80
   6   2   3   33.20    1.70
  -6  -2   3   34.90    1.60
  -8   6   3   33.60    1.40
   2  -8   3   33.90    1.50
  -2   8   3   31.90    1.40
  -7  -1  -3   38.00    1.60
  -8   7  -3   36.70    1.70
  -1   8  -3   35.40    1.80
   8  -7  -3   40.60    1.50
   7   1  -3   39.30    2.20
  -1   8  -3   37.10    1.50
   1  -8  -3   36.70    1.70
   7   1   3   41.30    1.90
   1  -8   3   40.20    1.70
  -7  -1   3   39.00    1.20
   8  -7   3   40.10    1.90
  -8   7   3   43.40    1.70
  -1   8   3   38.20    1.70
  -8   7   3   38.20    2.10
  -7  -1   3   40.20    1.80
   0  -8  -3    0.70    0.50
   8   0  -3   -0.20    0.40
  -8   0  -3    0.30    0.40
   0   8  -3    0.00    0.50
  -8   8  -3    0.20    0.40
   0   8  -3    0.20    0.30
   8  -8  -3    0.10    0.20
   0   8   3   -0.30    0.40
   8   0   3   -0.30    0.40
  -8   0   3   -0.20    0.40
  -8   8   3    0.40    0.40
   8  -8   3    0.00    0.50
  -8   0   3   -0.30    0.40
   8   0   3    0.60    0.40
   0  -8   3    0.30    0.40
  -1  -8  -3   12.10    1.10
   8  -9  -3   13.50    1.30
   9  -1  -3   13.30    1.50
  -8   9  -3   13.80    1.20
   1   8  -3   13.40    1.50
  -9   1  -3   13.60    1.10
  -9   1   3   13.30    1.30
   8  -9   3   10.80    1.20
   9  -1   3   12.90    1.10
  -8   9   3   13.90    1.10
  -1  -8   3   15.00    1.00
   1   8   3   13.10    1.20
  -1  -8   3   14.70    1.10
   9  -1   3   13.00    1.00
   9  -2  -3    8.00    1.20
   2   7  -3    4.90    1.10
  -7   9  -3    8.20    1.10
  -2  -7  -3    6.80    0.90
   7  -9  -3    7.20    1.00
  -9   2  -3    6.90    0.90
  -9   2   3    7.20    0.70
  -2  -7   3    6.50    0.70
   9  -2   3    7.70    0.90
  -2  -7   3    6.80    0.90
   2   7   3    7.00    1.00
   9  -2   3    6.70    0.80
  -7   9   3    7.60    0.90
   7  -9   3    6.80    1.00
  -9   2   3    7.00    1.10
   9  -3  -3    3.60    0.80
  -6   9  -3    5.00    0.80
  -3  -6  -3    4.00    0.70
   3   6  -3    3.80    0.90
   6  -9  -3    3.80    0.80
  -9   3  -3    4.00    0.70
   3   6   3    4.10    0.80
  -9   3   3    4.90    0.60
  -3  -6   3    4.00    0.60
  -3  -6   3    3.80    0.70
   6  -9   3    3.60    0.80
  -6   9   3    4.30    0.50
   9  -3   3    5.60    0.70
  -9   3   3    3.60    0.90
  -6   9   3    4.10    0.70
   9  -3   3    3.70    0.70
   4   5  -3   59.19    2.80
  -5   9  -3   58.59    2.20
  -9   4  -3   64.19    2.30
  -4  -5  -3   58.29    2.00
   9  -4  -3   64.39    2.50
   5  -9  -3   58.59    2.20
   9  -4   3   66.99    1.90
   4   5   3   62.19    2.50
   9  -4   3   62.79    2.30
  -5   9   3   59.09    2.10
  -5   9   3   59.99    1.80
  -9   4   3   56.09    2.60
  -4  -5   3   59.79    2.00
  -4  -5   3   62.19    1.70
  -9   4   3   65.39    1.90
   5  -9   3   59.79    2.30
  -5  -4  -3   62.19    2.10
  -4   9  -3   61.19    2.20
  -9   5  -3   59.59    2.20
   4  -9  -3   58.39    2.00
   5   4  -3   54.19    2.70
   9  -5  -3   63.59    2.30
  -4   9   3   61.99    1.90
   5   4   3   63.39    2.50
  -5  -4   3   59.69    2.10
   9  -5   3   62.09    2.30
  -9   5   3   55.29    2.60
  -5  -4   3   59.39    1.60
  -4   9   3   60.59    2.20
   4  -9   3   61.09    2.30
  -9   5   3   58.59    1.80
   9  -6  -3    4.20    0.70
   3  -9  -3    5.40    0.70
  -3   9  -3    4.40    0.70
  -9   6  -3    2.70    0.60
   6   3  -3    6.00    1.20
  -3   9  -3    5.10    0.70
  -6  -3  -3    3.80    0.60
   6   3   3    5.10    0.90
   3  -9   3    4.70    0.80
  -3   9   3    5.30    0.70
   9  -6   3    4.80    0.80
  -9   6   3    5.30    0.90
  -6  -3   3    4.70    0.50
  -3   9   3    4.90    0.80
  -9   6   3    4.60    0.70
  -6  -3   3    4.30    0.70
  -2   9  -3    7.70    1.00
   7   2  -3    6.10    1.20
  -9   7  -3    5.60    0.90
  -7  -2  -3    5.60    0.80
   2  -9  -3    5.90    0.80
   9  -7  -3    7.70    0.80
  -2   9  -3    6.70    0.80
  -2   9   3    6.20    0.80
  -9   7   3    5.80    1.00
   7   2   3    6.30    0.90
   2  -9   3    6.00    0.80
  -7  -2   3    5.20    0.80
  -9   7   3    6.30    0.80
   9  -7   3    5.80    1.00
  -1   9  -3   13.80    1.10
  -1   9  -3   12.10    1.30
   8   1  -3   15.10    1.70
   1  -9  -3   17.50    1.30
  -8  -1  -3   12.60    1.10
  -9   8  -3   13.90    1.20
   1  -9   3   16.20    1.20
  -8  -1   3   14.10    1.30
   8   1   3   15.90    1.30
  -9   8   3   12.10    1.50
  -9   8   3   14.90    1.10
   9  -8   3   13.40    1.40
  -1   9   3   15.30    1.20
   0   9  -3   -0.30    0.50
   0   9  -3    0.00    0.40
   9   0  -3   -0.20    0.60
  -9   0  -3    0.30    0.40
  -9   9  -3    1.10    0.50
   0  -9  -3    0.30    0.50
   9  -9  -3   -0.20    0.50
  -9   9   3    1.00    0.60
   9  -9   3    0.30    0.60
  -9   0   3    0.60    0.50
   0  -9   3    0.10    0.40
   0   9   3    0.20    0.50
   9   0   3   -0.30    0.50
  -9  10  -3    3.30    0.80
  10  -1  -3    3.00    0.90
  -1  -9  -3    2.60    0.70
   1   9  -3    1.60    0.80
 -10   1  -3    2.30    0.70
   9 -10  -3    3.00    0.90
   9 -10   3    1.40    0.70
  -9  10   3    2.70    0.70
 -10   1   3    2.30    0.80
  -1  -9   3    2.00    0.60
  10  -1   3    1.60    0.70
  -1  -9   3    1.60    0.50
   1   9   3    1.80    0.70
  10  -2  -3   13.00    1.60
   8 -10  -3   11.70    1.40
  -8  10  -3   11.00    1.30
 -10   2  -3    9.60    1.10
  -2  -8  -3    9.70    1.10
   2   8  -3   14.00    1.70
  -2  -8   3    8.90    1.00
   2   8   3    8.80    1.20
 -10   2   3   13.50    1.60
  10  -2   3   10.50    1.10
  -2  -8   3   11.10    0.90
  -8  10   3   10.40    1.10
   8 -10   3   12.60    1.40
  10  -2   3   12.90    1.10
   7 -10  -3    9.10    1.20
 -10   3  -3    8.00    1.00
  -3  -7  -3    8.90    1.00
   3   7  -3    8.60    1.30
  10  -3  -3    9.90    1.30
  -7  10  -3    8.70    1.10
   7 -10   3    9.40    1.20
  -3  -7   3   11.00    0.90
   3   7   3   11.30    1.30
  -3  -7   3    9.70    1.00
  10  -3   3   11.10    1.10
  10  -3   3    9.90    0.90
  -7  10   3    9.20    1.00
 -10   3   3   12.80    1.50
   6 -10  -3   35.50    1.80
  -6  10  -3   35.90    1.80
   4   6  -3   35.30    2.30
  10  -4  -3   35.30    2.00
  -4  -6  -3   36.10    1.70
 -10   4  -3   34.70    1.80
  -4  -6   3   36.70    1.40
  -6  10   3   37.70    1.40
 -10   4   3   37.90    2.20
  10  -4   3   36.60    1.80
   6 -10   3   37.30    1.90
  -6  10   3   39.10    1.80
   4   6   3   36.80    2.00
  -4  -6   3   35.20    1.60
 -10   4   3   38.20    1.50
   5   5  -3   67.39    3.20
  -5  10  -3   72.59    2.50
   5 -10  -3   68.69    2.40
  -5  -5  -3   71.79    2.40
 -10   5  -3   70.49    2.50
  10  -5  -3   67.59    2.60
  -5  -5   3   69.59    2.40
  -5  10   3   71.89    2.50
  -5  10   3   73.49    2.10
   5   5   3   69.89    2.80
  -5  -5   3   68.89    1.90
   5 -10   3   72.89    2.60
  10  -5   3   69.49    2.60
 -10   5   3   74.29    2.20
 -10   5   3   65.09    3.00
  -6  -4  -3   37.10    1.70
   4 -10  -3   36.00    1.60
 -10   6  -3   37.90    1.90
  10  -6  -3   38.80    1.80
   6   4  -3   38.10    2.40
  -4  10  -3   36.30    1.70
   4 -10   3   40.70    1.90
  10  -6   3   37.90    2.00
 -10   6   3   38.20    1.60
  -4  10   3   37.20    1.80
 -10   6   3   36.60    2.20
   6   4   3   36.50    2.10
  -4  10   3   37.60    1.60
  -6  -4   3   37.50    1.70
  -3  10  -3   11.40    1.60
  -3  10  -3    9.40    1.00
  -7  -3  -3    8.10    0.90
   7   3  -3    7.20    1.30
 -10   7  -3   10.40    1.20
  10  -7   3    9.80    1.20
  -7  -3   3   10.30    1.10
  -3  10   3   10.60    1.10
  -3  10   3    8.90    0.90
   7   3   3   11.70    1.30
   3 -10   3    9.40    1.00
 -10   7   3   11.20    1.00
 -10   7   3   10.20    1.50
  -2  10  -3   11.30    1.20
 -10   8  -3   11.10    1.30
  -8  -2  -3   11.00    1.10
   8   2  -3    9.70    1.50
   2 -10  -3   11.40    1.20
  -2  10  -3    9.90    1.00
 -10   8   3   11.70    1.60
  -8  -2   3    8.20    1.10
   8   2   3   12.00    1.40
 -10   8   3   11.10    1.10
   2 -10   3   11.30    1.10
  10  -8   3   11.90    1.40
  -2  10   3   11.20    1.10
  -9  -1  -3    2.70    0.70
  10  -9  -3    2.80    0.90
 -10   9  -3    2.00    0.70
   1 -10  -3    2.40    0.70
  -1  10  -3    2.20    0.60
   9   1  -3    2.40    1.00
  -1  10  -3    2.20    0.80
  10  -9   3    1.60    0.70
 -10   9   3    1.70    0.60
   1 -10   3    2.50    0.70
  -9  -1   3    3.30    0.80
   9   1   3    2.80    0.80
  -1  10   3    2.80    0.70
  10   0  -3    0.00    0.60
  10 -10  -3    0.00    0.60
 -10  10  -3   -0.50    0.40
   0 -10  -3   -0.10    0.50
 -10   0  -3    0.00    0.50
   0  10  -3    0.90    0.70
   0  10   3   -0.40    0.50
 -10   0   3   -0.50    0.50
   0 -10   3   -0.20    0.50
  10 -10   3    0.20    0.60
  10   0   3   -0.30    0.50
   0 -10   3   -0.10    0.40
 -10  10   3   -0.30    0.50
 -11   1  -3    5.30    1.00
  11  -1  -3    6.50    1.30
 -10  11  -3    5.80    1.10
  10 -11  -3    4.80    1.10
   1  10  -3    7.10    1.30
  -1 -10  -3    7.30    1.10
 -11   1   3    5.20    1.20
  -1 -10   3    6.40    1.30
 -10  11   3    7.10    1.10
  -1 -10   3    5.70    0.90
  11  -1   3    6.70    1.00
  10 -11   3    6.10    1.20
   1  10   3    4.60    1.00
  -9  11  -3   12.60    1.50
   2   9  -3   14.10    1.80
   9 -11  -3   15.30    1.70
  -2  -9  -3   13.10    1.40
  11  -2  -3   17.90    2.00
 -11   2  -3   13.20    1.40
   2   9   3   11.50    1.40
  -9  11   3   12.30    1.30
  -2  -9   3   11.80    1.10
  -2  -9   3   14.30    1.10
 -11   2   3   13.60    1.70
  11  -2   3   14.10    1.30
   9 -11   3   11.80    1.50
  -8  11  -3    1.40    0.70
 -11   3  -3    1.10    0.60
   3   8  -3    1.40    0.80
  -3  -8  -3    1.70    0.70
   8 -11  -3    1.50    0.70
  11  -3  -3    2.30    0.90
  -3  -8   3    1.80    0.60
  -8  11   3    2.00    0.70
   8 -11   3    2.00    0.80
  11  -3   3    1.80    0.70
 -11   3   3    1.60    0.80
  -3  -8   3    1.20    0.50
   3   8   3    1.50    0.70
  -4  -7  -3   11.50    1.20
 -11   4  -3   11.10    1.30
   7 -11  -3   11.10    1.30
  -7  11  -3   14.10    1.30
   4   7  -3   14.10    1.80
  11  -4  -3   13.40    1.50
  -7  11   3    9.50    1.10
   4   7   3   13.00    1.50
   7 -11   3   14.20    1.50
 -11   4   3   15.10    1.70
  -4  -7   3   13.40    1.00
  -4  -7   3   11.00    1.00
  11  -4   3   11.10    1.30
  -5  -6  -3   18.20    1.40
  -6  11  -3   17.20    1.40
   6 -11  -3   18.70    1.40
  11  -5  -3   17.80    1.50
 -11   5  -3   16.80    1.40
   5   6  -3   18.00    2.00
  11  -5   3   18.30    1.50
   5   6   3   18.60    1.60
  -5  -6   3   19.50    1.30
   6 -11   3   22.20    1.60
 -11   5   3   16.60    1.80
 -11   5   3   19.90    1.50
  -6  11   3   18.40    1.40
 -11   6  -3   19.50    1.50
   6   5  -3   15.40    1.90
   5 -11  -3   16.80    1.20
  -5  11  -3   19.50    1.40
  -6  -5  -3   19.10    1.40
  -6  -5   3   17.80    1.30
   6   5   3   18.20    1.70
   5 -11   3   19.70    1.50
  11  -6   3   18.50    1.60
 -11   6   3   17.20    1.20
 -11   6   3   18.80    1.70
  -5  11   3   18.30    1.10
  -5  11   3   18.10    1.40
 -11   7  -3   15.20    1.40
  -4  11  -3   11.00    1.20
   7   4  -3   15.10    1.90
  -7  -4  -3   12.50    1.20
   7   4   3   11.00    1.40
  11  -7   3   11.90    1.40
  -4  11   3   12.60    1.10
  -7  -4   3   13.10    1.20
 -11   7   3   11.60    1.10
 -11   7   3   11.60    1.60
   4 -11   3   14.00    1.30
  -4  11   3   14.50    1.30
   8   3  -3    0.70    0.70
 -11   8  -3    0.80    0.60
  -3  11  -3    1.40    0.60
  -8  -3  -3    1.40    0.60
   3 -11  -3    1.60    0.60
 -11   8   3    2.40    0.70
  -3  11   3    1.50    0.60
  11  -8   3    1.70    0.80
   8   3   3    1.40    0.70
  -8  -3   3    1.00    0.60
   3 -11   3    1.70    0.60
   9   2  -3   13.50    1.90
 -11   9  -3   12.10    1.40
  -2  11  -3   12.50    1.30
  11  -9  -3   12.20    1.70
   2 -11  -3   12.30    1.30
  -9  -2  -3   13.90    1.20
  -2  11   3   14.90    1.20
  -9  -2   3   14.40    1.50
   9   2   3   15.30    1.50
   2 -11   3   12.70    1.30
  11  -9   3   14.20    1.60
 -11   9   3   14.00    1.30
 -10  -1  -3    6.50    1.10
 -11  10  -3    7.40    1.20
   1 -11  -3    5.50    1.00
  -1  11  -3    5.90    1.10
  -1  11  -3    6.60    1.00
  10   1  -3    6.90    1.50
  11 -10  -3    6.20    1.20
 -11  10   3    6.20    1.00
  11 -10   3    5.50    1.10
  -1  11   3    5.70    1.00
   1 -11   3    5.90    0.90
  10   1   3    6.40    1.10
 -10  -1   3    3.90    1.00
   0  11  -3   -0.10    0.60
   0 -11  -3   -0.10    0.60
 -11  11  -3   -0.10    0.60
  11 -11  -3    0.40    0.80
 -11   0  -3   -0.30    0.60
  11   0  -3   -0.30    0.70
   0 -11   3    0.10    0.50
 -11   0   3    0.40    0.70
  11   0   3    0.50    0.70
  11 -11   3   -0.90    0.70
   0  11   3    0.50    0.70
 -11  11   3   -0.40    0.60
  11 -12  -3    7.00    1.30
  -1 -11  -3    7.00    1.20
  12  -1  -3    7.60    1.50
 -12   1  -3   10.40    1.40
 -11  12  -3    8.40    1.40
   1  11  -3    8.50    1.50
   1  11   3   10.10    1.40
  -1 -11   3    6.90    1.00
 -12   1   3    7.40    1.50
  12  -1   3    7.90    1.20
  11 -12   3    8.00    1.40
 -11  12   3    7.20    1.20
   2  10  -3   32.90    2.40
  12  -2  -3   33.00    2.50
  10 -12  -3   30.50    2.20
 -10  12  -3   38.40    2.30
  -2 -10  -3   35.30    2.00
 -12   2  -3   33.60    2.00
 -12   2   3   32.20    2.30
  -2 -10   3   32.50    1.70
  10 -12   3   31.70    2.30
 -10  12   3   34.70    2.00
   2  10   3   31.80    2.10
   3   9  -3   44.20    2.90
  12  -3  -3   44.30    2.70
 -12   3  -3   42.30    2.20
   9 -12  -3   41.00    2.40
  -3  -9  -3   46.00    2.20
  -9  12  -3   42.90    2.30
 -12   3   3   39.50    2.60
   9 -12   3   42.60    2.40
  -9  12   3   43.20    2.20
   3   9   3   39.70    2.40
  -4  -8  -3    0.80    0.70
   8 -12  -3    1.40    0.70
  12  -4  -3    0.20    0.60
  -8  12  -3    1.10    0.60
   4   8  -3    0.10    0.80
 -12   4  -3    0.60    0.60
   4   8   3    1.20    0.80
  -8  12   3    1.40    0.70
 -12   4   3    1.30    0.80
   8 -12   3    0.00    0.60
  12  -4   3   -0.10    0.60
  -5  -7  -3    0.20    0.60
 -12   5  -3    0.10    0.60
  -7  12  -3    0.10    0.60
   7 -12  -3    1.40    0.60
   5   7  -3   -0.50    0.70
 -12   5   3    0.70    0.70
  -7  12   3    0.00    0.50
   7 -12   3    0.70    0.60
  12  -5   3    0.80    0.70
   5   7   3    0.80    0.80
   6   6  -3    3.60    1.20
  -6  12  -3    2.70    0.80
  -6  -6  -3    3.80    0.80
   6 -12  -3    5.10    1.10
 -12   6  -3    3.00    0.80
  -6  12   3    1.70    0.70
   6 -12   3    3.10    0.90
 -12   6   3    2.90    1.00
   6   6   3    3.70    1.00
  12  -6   3    2.60    0.90
  -5  12  -3    0.30    0.50
 -12   7  -3    0.10    0.60
  -7  -5  -3    0.20    0.60
   7   5  -3    0.50    0.80
   5 -12   3    0.20    0.60
   7   5   3    1.60    0.80
  -5  12   3    0.10    0.60
 -12   7   3    0.70    0.60
  12  -7   3    0.30    0.70
 -12   7   3    0.60    0.80
  -4  12  -3    1.20    0.60
  12  -8  -3   -0.60    0.70
 -12   8  -3    0.20    0.60
  -8  -4  -3    0.50    0.60
   8   4  -3    0.80    0.90
   8   4   3    0.20    0.70
 -12   8   3    0.80    0.60
   4 -12   3    0.00    0.50
  -4  12   3    0.30    0.50
  12  -8   3    0.30    0.70
 -12   9  -3   43.10    2.30
  12  -9  -3   41.30    2.70
   3 -12  -3   43.60    2.20
   9   3  -3   47.20    3.10
  -3  12  -3   41.80    2.10
  -9  -3  -3   41.40    2.00
   3 -12   3   41.60    2.10
  -9  -3   3   43.60    2.60
   9   3   3   40.00    2.40
 -12   9   3   43.40    2.10
  -3  12   3   45.50    2.00
  12  -9   3   41.50    2.40
  -2  12  -3   32.40    1.90
 -12  10  -3   30.60    2.10
   2 -12  -3   30.80    2.00
  12 -10  -3   32.70    2.50
 -10  -2  -3   34.70    2.00
  10   2  -3   34.30    2.70
  10   2   3   31.90    2.10
   2 -12   3   30.00    1.80
  -2  12   3   34.90    1.90
 -12  10   3   31.60    1.90
 -10  -2   3   35.20    2.20
  12 -10   3   33.10    2.30
  12 -11  -3   11.10    1.70
 -11  -1  -3    9.00    1.20
 -12  11  -3    8.50    1.40
   1 -12  -3    7.00    1.20
  11   1  -3    8.20    1.70
  12 -11   3    7.10    1.40
 -12  11   3    9.00    1.20
  11   1   3    8.70    1.30
  -1  12   3    7.70    1.10
 -11  -1   3    7.10    1.30
   1 -12   3    5.70    1.00
  10 -13  -3   64.49    3.10
 -10  13  -3   60.79    2.90
  13  -3  -3   62.79    3.30
   3  10  -3   64.09    3.50
 -13   3  -3   61.69    2.80
  -3 -10  -3   58.49    2.60
  10 -13   3   62.09    3.00
 -13   3   3   56.29    3.20
 -10  13   3   63.79    2.80
   3  10   3   53.79    2.90
  -4  -9  -3    2.30    0.90
   9 -13  -3    3.50    1.00
 -13   4  -3    1.10    0.80
  -9  13  -3    1.90    0.90
   4   9  -3    1.40    1.00
 -13   4   3    1.80    1.00
  -9  13   3    2.40    0.90
   9 -13   3    2.90    1.00
   4   9   3    1.00    0.90
  -8  13  -3    2.40    0.90
   5   8  -3    2.60    1.20
   8 -13  -3    4.70    1.00
  -5  -8  -3    3.20    0.90
 -13   5  -3    5.30    1.10
   5   8   3    4.10    1.10
 -13   5   3    2.70    1.10
  13  -5   3    3.70    1.00
   8 -13   3    3.80    1.00
  -8  13   3    2.70    0.80
  -6  -7  -3   -1.00    0.50
  -7  13  -3    0.20    0.60
 -13   6  -3    0.00    0.60
   6   7  -3    0.20    0.90
  -7  13   3    0.10    0.70
   7 -13   3    0.50    0.70
   6   7   3   -0.70    0.70
 -13   6   3    0.80    0.80
  13  -6   3    0.50    0.80
  -6  13  -3   -0.40    0.50
  -7  -6  -3    0.50    0.60
 -13   7  -3    0.10    0.60
   7   6  -3    0.50    0.90
   7   6   3    0.90    0.80
   6 -13   3    0.30    0.70
  13  -7   3   -0.10    0.80
  -6  13   3    0.00    0.60
 -13   7   3    1.40    0.90
  13  -8  -3    3.50    1.30
 -13   8  -3    3.00    0.90
   8   5  -3    3.40    1.30
  -8  -5  -3    3.30    0.90
  -5  13  -3    2.20    0.80
   5 -13   3    4.70    1.00
  13  -8   3    3.40    1.00
  -5  13   3    2.80    0.90
   8   5   3    1.40    0.90
 -13   9  -3    2.80    0.90
  -4  13  -3    1.80    0.80
   9   4  -3    0.70    1.00
  13  -9  -3    1.80    1.10
   4 -13  -3    2.80    0.80
  -9  -4  -3    2.90    0.80
  13  -9   3    2.80    1.10
   4 -13   3    3.00    0.90
   9   4   3    2.90    1.10
 -13  10  -3   58.99    2.90
  -3  13  -3   61.29    2.70
  13 -10  -3   58.49    3.40
 -10  -3  -3   60.49    2.60
   3 -13  -3   61.79    2.80
  10   3  -3   59.99    3.70
  13 -10   3   57.99    3.10
  10   3   3   62.19    3.10
   3 -13   3   63.49    2.70
 -13  10   3   58.79    2.60
  -3  13   3   66.59    3.50
   0   0  -4 1929.11   25.70
   0   0   4 1927.51   28.00
   0   0   4 1946.31   27.40
   0  -1  -4  161.08    2.70
  -1   0  -4  163.38    2.70
   1  -1  -4  160.48    2.60
   1   0  -4  162.68    3.20
   0   1  -4  161.18    2.60
  -1   1  -4  164.68    2.70
   0   1  -4  169.68    3.20
   1   0  -4  164.28    2.40
   0   1   4  160.28    3.10
  -1   1   4  160.78    3.20
   1  -1   4  160.28    3.10
   1   0   4  161.08    3.00
   1   0   4  161.48    3.10
   1  -1   4  164.88    3.10
  -1   0   4  161.78    3.20
   0  -1   4  177.18    3.20
   0   1   4  163.28    3.00
  -1   1   4  163.48    3.10
  -1   2  -4    8.40    0.50
  -1   2  -4    8.40    0.40
   1   1  -4    7.20    0.60
  -2   1  -4    7.90    0.50
   2  -1  -4    8.80    0.60
   1   1  -4    8.40    0.30
   2  -1  -4    8.10    0.30
   1  -2  -4    7.30    0.40
  -1  -1  -4    8.20    0.50
  -2   1   4    8.60    0.60
   1   1   4    7.80    0.50
  -1   2   4    7.70    0.60
  -1  -1   4    7.50    0.60
  -1   2   4    7.70    0.50
   1  -2   4    7.90    0.60
   2  -1   4    7.20    0.50
   1   1   4    7.70    0.50
   2  -1   4    7.40    0.50
   0   2  -4  121.19    2.60
   2  -2  -4  119.79    2.00
  -2   2  -4  122.59    2.30
  -2   0  -4  115.99    2.30
   0   2  -4  118.49    2.00
   0  -2  -4  117.69    2.30
   2   0  -4  116.79    2.70
   2   0   4  117.79    2.30
   2  -2   4  118.99    2.50
  -2   2   4  119.49    2.60
  -2   0   4  119.69    2.60
   2   0   4  113.59    2.40
   2  -2   4  118.59    2.40
  -2   2   4  121.59    2.60
   0  -2   4  118.49    2.60
   0   2   4  117.59    2.50
   0   2   4  119.39    2.30
  -1  -2  -4    4.40    0.50
   1   2  -4    4.10    0.50
  -3   1  -4    5.00    0.40
   3  -1  -4    5.50    0.50
  -2   3  -4    4.40    0.40
  -2   3  -4    5.40    0.40
   2  -3  -4    4.20    0.40
   1   2  -4    4.10    0.20
  -3   1   4    3.80    0.50
   3  -1   4    4.60    0.40
   2  -3   4    3.20    0.50
   1   2   4    4.00    0.50
  -1  -2   4    5.00    0.60
   3  -1   4    4.20    0.40
  -2   3   4    4.00    0.50
   1   2   4    4.50    0.30
  -2   3   4    3.60    0.50
  -2  -1  -4    3.80    0.40
  -1   3  -4    3.80    0.50
   3  -2  -4    4.60    0.30
  -1   3  -4    5.20    0.40
   3  -2  -4    5.20    0.50
   1  -3  -4    4.50    0.40
  -3   2  -4    3.80    0.40
   2   1  -4    4.10    0.60
   2   1   4    4.50    0.40
  -1   3   4    3.20    0.40
   3  -2   4    5.10    0.40
  -3   2   4    4.40    0.60
   2   1   4    3.30    0.40
   1  -3   4    5.40    0.60
  -2  -1   4    4.50    0.50
   3  -2   4    4.20    0.50
  -1   3   4    4.00    0.40
   3   0  -4   24.70    1.20
   0   3  -4   25.90    1.10
   0   3  -4   28.50    0.80
  -3   3  -4   24.90    1.00
  -3   0  -4   26.40    1.00
   0  -3  -4   24.70    0.90
   3   0   4   26.10    1.00
   0   3   4   26.10    0.80
   0   3   4   22.90    1.00
  -3   3   4   26.30    1.10
  -3   0   4   25.80    1.10
   0  -3   4   25.60    1.10
   3   0   4   25.70    0.90
   3  -3   4   26.20    1.10
  -3   3   4   27.30    1.10
  -4   1  -4   58.49    1.60
  -3   4  -4   57.99    1.50
  -3   4  -4   54.59    1.60
  -1  -3  -4   58.59    1.60
   4  -1  -4   58.09    1.90
   1   3  -4   58.59    2.00
   1   3  -4   58.09    1.20
  -4   1   4   55.09    1.80
   1   3   4   55.39    1.70
  -3   4   4   57.49    1.40
   1   3   4   57.29    1.20
  -1  -3   4   54.89    1.70
   3  -4   4   59.59    1.80
   4  -1   4   56.29    1.50
  -3   4   4   55.79    1.60
  -3   4   4   58.39    1.80
   4  -1   4   58.29    1.50
  -2   4  -4   69.09    1.70
  -4   2  -4   68.99    1.80
  -2  -2  -4   69.89    1.80
   2  -4  -4   69.59    1.70
   4  -2  -4   69.39    2.00
  -2   4  -4   66.49    1.80
   2   2  -4   69.59    2.20
   2   2   4   71.19    1.40
   2   2   4   67.79    1.90
   4  -2   4   70.29    1.80
   4  -2   4   69.89    1.60
  -2   4   4   66.79    1.80
  -2  -2   4   73.29    2.00
   2  -4   4   68.59    2.00
  -2   4   4   73.29    1.90
  -4   2   4   70.19    1.30
  -4   2   4   70.09    2.10
   1  -4  -4   55.09    1.50
  -1   4  -4   58.39    1.50
   3   1  -4   58.79    2.00
  -3  -1  -4   56.99    1.60
   4  -3  -4   58.99    1.70
  -4   3  -4   60.49    1.70
  -1   4  -4   57.19    1.80
  -1   4   4   59.19    1.50
  -4   3   4   57.99    1.90
  -1   4   4   58.79    1.70
   3   1   4   58.29    1.70
  -3  -1   4   57.59    1.80
   4  -3   4   60.09    1.70
  -4   3   4   57.89    1.30
   3   1   4   58.49    1.30
   4  -3   4   57.39    1.40
   1  -4   4   56.79    1.80
   4   0  -4   13.30    1.00
   0   4  -4   15.30    1.00
  -4   0  -4   14.30    0.80
  -4   4  -4   14.20    0.60
   0  -4  -4   15.00    0.80
   0   4  -4   14.80    0.60
  -4   4  -4   14.20    0.80
   0  -4   4   14.30    0.90
   4   0   4   15.60    0.90
   4   0   4   14.40    0.70
   4  -4   4   15.00    0.90
   0   4   4   14.60    0.60
  -4   4   4   15.70    0.70
  -4   4   4   15.30    1.00
  -4   0   4   15.00    0.90
   0   4   4   15.70    0.90
  -4   4   4   15.70    0.90
   1   4  -4   12.10    0.60
  -4   5  -4   11.90    0.60
  -1  -4  -4   12.80    0.80
  -4   5  -4   11.70    0.80
   1   4  -4   12.10    1.00
  -5   1  -4   12.20    0.80
   5  -1  -4   12.80    1.00
  -5   1   4   13.30    1.00
  -4   5   4   10.70    0.70
   4  -5   4   12.80    0.90
  -1  -4   4   11.20    0.80
   5  -1   4   13.00    0.70
   1   4   4   12.30    0.90
  -4   5   4   12.40    0.80
  -4   5   4   11.20    0.90
   5  -1   4   12.00    0.80
  -3   5  -4   78.69    2.00
  -3   5  -4   76.89    1.90
  -5   2  -4   73.99    2.00
   5  -2  -4   76.29    2.30
  -2  -3  -4   78.39    2.00
   2   3  -4   74.59    2.50
   5  -2   4   78.09    1.80
  -3   5   4   76.59    2.00
  -5   2   4   72.29    2.30
   2   3   4   77.09    2.20
  -3   5   4   76.49    1.90
  -3   5   4   78.79    2.20
  -2  -3   4   77.79    1.40
   3  -5   4   74.99    2.20
  -5   2   4   74.39    1.30
  -2  -3   4   73.59    2.10
   5  -2   4   76.89    2.00
  -2   5  -4   71.79    1.90
   2  -5  -4   75.19    1.90
  -5   3  -4   76.19    2.00
   5  -3  -4   74.99    2.20
   3   2  -4   75.29    2.50
  -2   5  -4   77.89    2.10
  -3  -2  -4   75.49    2.00
  -2   5   4   74.89    2.00
   5  -3   4   79.89    2.10
   3   2   4   79.99    1.40
   5  -3   4   75.99    1.70
  -5   3   4   73.79    2.30
  -5   3   4   75.69    1.50
  -3  -2   4   75.79    2.20
   2  -5   4   75.49    2.20
  -2   5   4   79.39    2.10
   3   2   4   76.09    2.20
   5  -4  -4   12.80    0.80
  -1   5  -4   11.70    0.70
  -1   5  -4   12.60    0.90
   1  -5  -4   12.50    0.80
   4   1  -4   10.50    0.90
  -4  -1  -4   11.70    0.80
  -5   4  -4   11.90    0.80
  -1   5   4   13.00    0.70
   5  -4   4   11.40    0.60
   5  -4   4   11.60    0.80
  -4  -1   4   12.50    0.90
  -1   5   4   12.00    0.80
  -5   4   4   12.30    0.60
   4   1   4   11.70    0.50
   1  -5   4   10.70    0.80
  -5   4   4   11.30    0.90
   4   1   4   13.90    0.90
  -5   5  -4   39.90    1.10
   5  -5  -4   38.90    1.40
  -5   5  -4   41.70    1.50
   0   5  -4   39.10    1.70
  -5   0  -4   39.70    1.40
   5   0  -4   40.30    1.80
   0  -5  -4   38.60    1.00
   0   5  -4   40.00    1.20
   0  -5  -4   38.30    1.40
   0   5   4   37.10    1.50
  -5   0   4   37.30    1.60
   5   0   4   38.20    1.40
  -5   5   4   37.40    1.70
   5  -5   4   37.50    1.60
  -5   5   4   38.70    1.20
   0  -5   4   38.30    1.50
   5   0   4   37.40    1.10
   1   5  -4    1.30    0.50
  -1  -5  -4    1.60    0.50
  -5   6  -4    2.30    0.50
   6  -1  -4    1.60    0.50
   1   5  -4    1.50    0.30
  -6   1  -4    1.10    0.40
  -5   6  -4    1.40    0.30
   1   5   4    1.20    0.40
  -6   1   4    1.20    0.20
   5  -6   4    1.30    0.50
  -6   1   4    0.90    0.50
  -5   6   4    1.10    0.40
   6  -1   4    1.30    0.40
  -1  -5   4    1.40    0.40
   6  -1   4    1.20    0.30
  -5   6   4    1.70    0.40
  -5   6   4    1.40    0.50
  -4   6  -4   59.09    1.60
  -2  -4  -4   57.49    1.80
   6  -2  -4   58.59    2.10
  -6   2  -4   57.99    1.80
  -4   6  -4   60.99    1.90
   2   4  -4   62.09    2.40
   6  -2   4   59.29    1.70
  -6   2   4   59.19    1.20
   6  -2   4   58.89    1.80
  -2  -4   4   58.99    1.30
  -6   2   4   56.39    2.10
  -4   6   4   58.29    1.70
  -2  -4   4   58.89    1.90
  -4   6   4   57.89    1.70
  -4   6   4   59.49    2.10
   2   4   4   56.99    2.00
   4  -6   4   58.69    2.00
  -6   3  -4  126.79    2.90
  -3  -3  -4  127.59    2.90
  -3   6  -4  127.79    2.90
   6  -3  -4  130.79    3.20
  -3   6  -4  123.89    2.90
   3   3  -4  125.29    3.60
  -3  -3   4  126.69    3.10
  -3  -3   4  127.49    2.10
   6  -3   4  125.99    3.00
   3  -6   4  124.49    3.10
   3   3   4  125.79    3.20
  -3   6   4  123.79    2.80
   6  -3   4  123.39    2.50
  -3   6   4  125.99    3.00
  -6   3   4  125.89    2.30
  -6   3   4  123.69    3.40
  -3   6   4  124.69    2.80
  -2   6  -4   57.79    1.90
  -2   6  -4   57.09    1.70
  -6   4  -4   56.69    1.90
   4   2  -4   58.89    2.30
  -4  -2  -4   54.59    1.70
   2  -6  -4   56.19    1.70
   6  -4  -4   59.39    1.90
   4   2   4   56.79    2.00
   6  -4   4   59.99    2.00
  -6   4   4   57.99    1.40
  -2   6   4   57.69    1.80
  -2   6   4   56.69    1.70
  -6   4   4   59.39    2.20
   2  -6   4   59.69    2.00
   6  -4   4   56.99    1.30
  -4  -2   4   58.29    2.00
  -1   6  -4    2.00    0.50
  -6   5  -4    1.40    0.20
   1  -6  -4    1.20    0.40
  -5  -1  -4    0.90    0.30
   6  -5  -4    1.60    0.40
  -1   6  -4    1.00    0.30
   1  -6  -4    1.40    0.30
  -6   5  -4    1.40    0.40
   5   1  -4    1.10    0.50
  -6   5   4    1.80    0.60
  -6   5   4    1.10    0.30
   5   1   4    1.40    0.30
   5   1   4    0.70    0.40
  -5  -1   4    1.20    0.50
  -1   6   4    0.70    0.40
   6  -5   4    2.60    0.60
   1  -6   4    1.10    0.40
   0   6  -4   85.59    2.90
   0   6  -4   90.19    2.10
   6   0  -4   87.09    3.00
  -6   0  -4   86.89    2.40
   0  -6  -4   84.89    2.40
   6  -6  -4   86.79    2.30
  -6   6  -4   84.59    2.50
   0  -6   4   86.19    2.50
   0   6   4   85.89    2.50
   6  -6   4   84.49    2.60
  -6   0   4   86.29    2.70
  -6   6   4   86.89    2.90
   6   0   4   88.49    2.00
  -6   6   4   88.29    2.20
   6   0   4   86.19    2.40
  -7   1  -4   31.80    1.40
  -6   7  -4   32.30    1.50
   7  -1  -4   31.20    1.80
   1   6  -4   31.30    1.20
   1   6  -4   30.40    1.80
  -1  -6  -4   30.70    1.40
   7  -1   4   32.70    1.40
   6  -7   4   31.00    1.60
  -1  -6   4   31.20    1.50
   7  -1   4   32.00    1.20
  -7   1   4   32.60    1.70
  -6   7   4   30.30    1.30
  -6   7   4   29.50    1.70
   1   6   4   33.10    1.60
  -7   2  -4   11.50    0.90
   7  -2  -4   10.50    1.00
   2   5  -4    9.60    1.20
  -2  -5  -4   10.20    0.90
  -5   7  -4   11.10    0.90
  -7   2   4   11.50    0.60
  -5   7   4   11.10    1.00
   2   5   4   12.60    1.00
   7  -2   4   10.30    0.80
  -7   2   4   10.90    1.20
  -2  -5   4   11.60    0.60
   7  -2   4   11.80    0.80
  -2  -5   4   11.40    0.90
  -5   7   4   10.20    0.80
  -5   7   4   11.90    0.90
   5  -7   4   10.00    1.00
  -3  -4  -4   25.00    1.20
  -4   7  -4   25.50    1.10
   3   4  -4   26.10    1.70
   7  -3  -4   26.70    1.50
  -4   7  -4   25.30    1.30
  -7   3  -4   23.20    1.20
   7  -3   4   24.40    1.20
  -7   3   4   25.60    1.50
   7  -3   4   23.50    1.00
  -3  -4   4   24.60    1.30
   3   4   4   20.30    1.30
  -4   7   4   23.50    1.10
  -4   7   4   25.20    1.20
  -4   7   4   23.00    1.30
   4  -7   4   23.40    1.30
  -7   3   4   23.80    0.90
  -3  -4   4   24.70    0.80
  -7   4  -4   24.80    1.30
   7  -4  -4   22.20    1.30
  -4  -3  -4   26.30    1.20
   3  -7  -4   25.80    1.20
  -3   7  -4   23.20    1.20
  -3   7  -4   23.60    1.20
   4   3  -4   22.10    1.60
  -4  -3   4   24.10    1.30
  -4  -3   4   23.70    0.70
  -3   7   4   23.80    1.20
  -7   4   4   25.70    1.60
   7  -4   4   23.10    1.30
   4   3   4   22.70    1.30
  -3   7   4   24.10    1.20
   3  -7   4   22.80    1.30
   7  -4   4   23.60    0.80
  -7   4   4   25.80    0.90
  -2   7  -4   10.80    0.90
  -2   7  -4   10.90    0.80
   5   2  -4    9.50    1.20
   2  -7  -4   12.30    0.90
  -7   5  -4   10.40    0.90
   2  -7  -4   10.10    0.70
  -5  -2  -4   11.30    0.90
   7  -5  -4   12.00    0.90
  -7   5   4   10.20    0.70
   2  -7   4    9.90    0.90
  -2   7   4   10.30    0.90
   5   2   4   11.20    1.00
   7  -5   4   10.30    1.00
  -7   5   4   11.50    1.30
  -5  -2   4   10.20    0.90
  -1   7  -4   30.70    1.70
  -7   6  -4   29.90    1.50
  -6  -1  -4   33.10    1.40
   7  -6  -4   34.70    1.40
   1  -7  -4   32.10    1.50
   6   1  -4   28.10    1.80
  -1   7  -4   31.80    1.30
  -6  -1   4   31.50    1.60
   1  -7   4   28.00    1.50
  -7   6   4   34.80    1.30
   6   1   4   32.50    1.60
   7  -6   4   29.30    1.60
  -7   6   4   28.10    1.70
  -1   7   4   32.10    1.50
   7   0  -4  221.28    5.70
   0   7  -4  214.08    5.40
  -7   0  -4  222.28    4.50
   0   7  -4  224.78    4.20
   0  -7  -4  217.08    4.60
  -7   7  -4  225.38    4.80
   7  -7  -4  220.48    4.50
   7   0   4  224.58    4.80
   7   0   4  227.38    4.00
   0   7   4  219.98    4.90
  -7   0   4  220.58    5.10
   0  -7   4  220.88    4.70
  -7   7   4  226.18    4.30
   7  -7   4  218.48    5.00
  -7   7   4  224.08    5.40
   1   7  -4   37.30    2.10
  -7   8  -4   38.50    1.80
   1   7  -4   38.40    1.40
   8  -1  -4   36.20    2.10
   7  -8  -4   39.00    1.50
  -1  -7  -4   40.10    1.70
  -8   1  -4   39.20    1.70
  -7   8   4   36.30    2.00
  -8   1   4   37.60    2.00
  -1  -7   4   38.10    1.70
   7  -8   4   36.90    1.90
   1   7   4   36.30    1.80
  -7   8   4   36.50    1.60
   8  -1   4   41.10    1.70
   8  -1   4   38.60    1.50
  -6   8  -4   38.60    1.70
   8  -2  -4   40.30    2.10
  -8   2  -4   37.10    1.70
   2   6  -4   39.40    2.20
  -2  -6  -4   40.10    1.70
   8  -2   4   38.50    1.50
  -8   2   4   40.30    2.10
   2   6   4   37.20    1.80
  -2  -6   4   38.90    1.30
  -6   8   4   40.80    2.00
  -2  -6   4   40.60    1.70
   8  -2   4   39.80    1.60
   6  -8   4   36.90    1.80
  -6   8   4   40.70    1.60
  -6   8   4   37.40    1.50
  -3  -5  -4    0.60    0.40
   3   5  -4    0.90    0.50
  -8   3  -4    0.60    0.40
   8  -3  -4    1.10    0.50
  -5   8  -4   -0.40    0.30
   5  -8  -4    0.60    0.40
   5  -8   4    1.00    0.50
   8  -3   4    0.50    0.40
  -5   8   4    0.20    0.40
   3   5   4    0.50    0.50
  -3  -5   4    0.20    0.40
   8  -3   4    1.10    0.30
  -5   8   4    0.80    0.40
  -8   3   4    0.60    0.50
  -3  -5   4    0.80    0.30
   4  -8  -4   22.70    1.30
  -4  -4  -4   21.90    1.20
  -8   4  -4   22.60    1.30
  -4   8  -4   19.50    1.10
   4   4  -4   21.60    1.70
  -4   8  -4   22.90    1.30
   8  -4  -4   21.00    1.30
  -8   4   4   21.90    0.90
   8  -4   4   20.90    1.30
  -8   4   4   24.10    1.60
   4  -8   4   19.70    1.30
   8  -4   4   21.60    0.90
  -4  -4   4   20.20    1.20
  -4   8   4   21.20    1.10
  -4   8   4   20.00    1.20
   4   4   4   20.00    1.40
   5   3  -4    0.30    0.50
   8  -5  -4    0.30    0.30
  -8   5  -4    0.60    0.40
  -3   8  -4    1.00    0.40
  -5  -3  -4    0.50    0.40
  -3   8  -4    0.40    0.40
   3  -8  -4    0.80    0.40
   8  -5   4    0.50    0.50
  -8   5   4    0.70    0.30
  -3   8   4    0.80    0.40
  -8   5   4    0.60    0.60
   3  -8   4    0.50    0.40
   5   3   4    0.30    0.40
  -5  -3   4    0.10    0.40
  -2   8  -4   35.60    1.50
  -2   8  -4   38.80    1.80
  -8   6  -4   39.70    1.80
   2  -8  -4   40.30    1.70
  -6  -2  -4   37.90    1.60
   6   2  -4   44.40    2.40
   8  -6  -4   39.50    1.70
  -8   6   4   38.00    2.10
   2  -8   4   38.10    1.70
  -6  -2   4   39.20    1.80
  -8   6   4   41.00    1.50
   6   2   4   37.70    1.80
  -2   8   4   38.10    1.60
   8  -6   4   37.60    1.80
   8  -7  -4   39.70    1.60
  -1   8  -4   35.60    1.90
  -8   7  -4   37.50    1.80
   7   1  -4   34.70    2.20
  -7  -1  -4   36.90    1.70
   1  -8  -4   38.40    1.70
  -1   8  -4   38.40    1.50
  -7  -1   4   40.60    2.00
   7   1   4   41.50    1.90
   1  -8   4   39.50    1.80
  -8   7   4   36.60    2.10
  -8   7   4   38.20    1.50
  -1   8   4   40.70    1.80
   8  -7   4   38.90    2.00
   0   8  -4   79.39    3.10
   0  -8  -4   84.19    2.70
  -8   0  -4   81.79    2.60
  -8   8  -4   85.79    2.80
   8   0  -4   85.69    3.40
   0   8  -4   86.09    2.40
   8  -8  -4   80.79    2.40
   0   8   4   84.99    2.80
   8   0   4   84.59    2.70
  -8   0   4   82.89    3.00
  -8   8   4   80.59    3.20
   8  -8   4   81.99    2.90
  -8   8   4   85.19    2.50
   0  -8   4   78.99    2.60
   1   8  -4    3.70    1.00
  -9   1  -4    3.40    0.70
  -1  -8  -4    3.90    0.70
   8  -9  -4    5.30    1.00
   9  -1  -4    3.10    0.90
  -8   9  -4    4.40    0.80
   8  -9  -4    4.50    0.60
   1   8   4    3.00    0.80
  -1  -8   4    4.00    0.70
  -9   1   4    3.90    0.90
   8  -9   4    4.60    0.90
  -8   9   4    5.30    0.80
   9  -1   4    3.00    0.70
  -1  -8   4    4.20    0.60
  -2  -7  -4    8.10    1.00
   9  -2  -4   10.30    1.40
   2   7  -4   10.00    1.40
   7  -9  -4    9.50    1.20
  -7   9  -4    9.10    1.10
  -9   2  -4    8.40    1.00
  -2  -7   4    8.00    1.00
   9  -2   4   10.00    1.00
   9  -2   4    6.60    0.80
   2   7   4    8.20    1.00
  -2  -7   4    9.50    0.80
  -7   9   4    8.00    0.90
   7  -9   4    8.70    1.10
  -9   2   4    9.00    1.30
   3   6  -4    4.50    1.00
  -6   9  -4    2.50    0.60
   6  -9  -4    6.10    1.00
   9  -3  -4    5.50    1.00
  -9   3  -4    4.20    0.80
  -3  -6  -4    3.30    0.70
   9  -3   4    4.00    0.70
   9  -3   4    4.30    0.60
  -6   9   4    4.30    0.70
   6  -9   4    2.50    0.70
  -3  -6   4    3.30    0.70
  -9   3   4    2.90    0.80
  -3  -6   4    4.30    0.80
  -6   9   4    4.70    0.60
   3   6   4    4.50    0.80
  -4  -5  -4   47.90    1.90
  -9   4  -4   48.30    2.00
   9  -4  -4   49.90    2.30
   5  -9  -4   46.30    2.00
  -5   9  -4   49.40    2.00
   4   5  -4   45.20    2.60
   5  -9   4   46.40    2.10
  -9   4   4   47.10    2.40
   9  -4   4   46.40    2.00
  -5   9   4   48.00    2.00
  -4  -5   4   44.70    1.90
  -5   9   4   49.99    1.80
   4   5   4   47.90    2.20
   5   4  -4   51.49    2.70
  -5  -4  -4   48.00    1.90
   9  -5  -4   48.70    2.10
   4  -9  -4   45.20    1.80
  -9   5  -4   45.70    2.00
  -4   9  -4   48.40    1.90
  -5  -4   4   46.60    2.00
  -4   9   4   47.90    1.90
   5   4   4   47.30    2.20
  -4   9   4   48.30    1.80
  -9   5   4   46.20    2.50
   9  -5   4   50.09    2.10
   4  -9   4   47.90    2.10
  -9   5   4   52.39    1.60
   3  -9  -4    4.40    0.80
  -3   9  -4    4.20    0.70
   9  -6  -4    4.50    0.80
  -6  -3  -4    3.10    0.60
   6   3  -4    2.80    0.90
  -9   6  -4    4.80    0.80
  -3   9  -4    3.60    0.70
  -9   6   4    4.00    0.60
   3  -9   4    4.40    0.80
  -6  -3   4    4.30    0.80
  -3   9   4    4.30    0.70
  -9   6   4    3.50    0.90
   6   3   4    3.80    0.80
   9  -6   4    3.30    0.70
   9  -7  -4    8.80    1.00
  -2   9  -4    7.10    1.00
  -7  -2  -4    7.00    0.90
  -9   7  -4    8.90    1.10
   2  -9  -4    9.40    1.10
   7   2  -4    8.90    1.40
  -2   9  -4   10.10    0.90
  -9   7   4    8.60    0.90
  -7  -2   4    8.60    1.10
  -9   7   4    8.50    1.30
   2  -9   4    8.40    1.00
   7   2   4    9.80    1.10
   9  -7   4   10.80    1.30
  -2   9   4    6.40    0.80
   9  -8  -4    5.40    0.70
   1  -9  -4    4.50    0.80
  -1   9  -4    3.00    0.80
  -1   9  -4    4.60    0.70
  -8  -1  -4    3.50    0.70
   8   1  -4    2.60    0.80
  -9   8  -4    3.50    0.80
  -9   8   4    5.00    0.80
   9  -8   4    4.50    1.00
  -9   8   4    3.40    1.00
   1  -9   4    3.10    0.70
   8   1   4    3.50    0.80
  -8  -1   4    5.30    1.00
  -1   9   4    3.80    0.70
   0  -9  -4   53.99    2.20
  -9   9  -4   51.59    2.30
  -9   0  -4   52.79    2.20
   0   9  -4   50.89    1.90
   0   9  -4   52.89    2.60
   9   0  -4   51.89    2.90
   9   0   4   50.79    2.20
  -9   0   4   53.29    2.50
   0  -9   4   49.50    2.10
   9  -9   4   56.89    2.50
  -9   9   4   51.39    2.00
   0   9   4   47.00    2.20
  10  -1  -4    1.50    0.80
   1   9  -4    0.60    0.70
   9 -10  -4    1.00    0.70
  -1  -9  -4    0.60    0.50
  -9  10  -4    0.90    0.60
 -10   1  -4    0.30    0.50
  -1  -9   4    1.10    0.50
  10  -1   4    0.50    0.50
  -1  -9   4    0.50    0.50
   9 -10   4    0.30    0.60
 -10   1   4    1.10    0.70
  -9  10   4    0.50    0.60
   1   9   4    1.20    0.60
  -8  10  -4   12.90    1.40
   8 -10  -4   11.00    1.40
  -2  -8  -4    9.70    1.10
 -10   2  -4   12.90    1.40
   2   8  -4   12.20    1.60
  10  -2  -4   10.30    1.50
 -10   2   4   10.10    1.40
  10  -2   4   12.10    1.10
  -8  10   4    9.70    1.10
  -2  -8   4   12.00    1.50
   2   8   4    9.10    1.20
  -2  -8   4   12.60    1.20
   8 -10   4    8.00    1.10
 -10   3  -4    2.50    0.70
  -3  -7  -4    2.50    0.70
   3   7  -4    4.00    1.00
   7 -10  -4    3.30    0.80
  10  -3  -4    3.30    0.90
  -7  10  -4    2.10    0.70
   3   7   4    1.50    0.70
  -7  10   4    3.00    0.60
 -10   3   4    3.50    0.90
  -7  10   4    4.20    0.80
   7 -10   4    2.50    0.80
  10  -3   4    3.40    0.70
  -3  -7   4    2.70    0.70
   6 -10  -4    4.90    0.90
   4   6  -4    7.60    1.40
  -4  -6  -4    7.10    1.00
  -6  10  -4    6.00    0.90
  10  -4  -4    7.70    1.10
 -10   4  -4    5.80    1.00
  -6  10   4    6.20    0.70
   6 -10   4    5.40    1.00
  -4  -6   4    6.60    0.90
  10  -4   4    6.50    0.90
  -6  10   4    7.10    0.90
 -10   4   4    4.60    1.00
   4   6   4    5.90    1.00
  10  -5  -4   14.70    1.40
   5   5  -4   11.20    1.60
 -10   5  -4   11.90    1.30
   5 -10  -4   14.00    1.20
  -5  10  -4   16.20    1.30
  -5  -5  -4   13.00    1.20
  -5  10   4   14.70    1.20
  -5  -5   4   13.10    1.20
   5 -10   4   12.40    1.30
  -5  10   4   15.10    1.10
 -10   5   4   14.90    1.80
  10  -5   4   14.60    1.30
   5   5   4   14.00    1.40
  -6  -4  -4    5.60    0.80
   6   4  -4    6.30    1.30
  -4  10  -4    6.20    0.90
 -10   6  -4    6.40    0.90
  10  -6  -4    6.80    1.00
  -4  10   4    5.10    0.90
  -6  -4   4    5.00    0.90
  -4  10   4    7.10    0.80
   4 -10   4    7.30    1.00
   6   4   4    5.00    0.90
 -10   6   4    7.00    1.10
  10  -6   4    5.90    1.00
 -10   6   4    7.30    1.30
  -7  -3  -4    2.20    0.60
 -10   7  -4    1.20    0.60
  -3  10  -4    2.40    0.60
   7   3  -4    3.30    1.10
  10  -7  -4    2.90    0.70
   3 -10  -4    3.40    0.70
  10  -7   4    3.40    0.80
   7   3   4    2.30    0.70
 -10   7   4    3.40    0.60
  -3  10   4    1.90    0.60
   3 -10   4    3.20    0.70
 -10   7   4    3.60    1.00
  -7  -3   4    2.80    0.70
   8   2  -4   14.10    1.90
  -8  -2  -4   11.10    1.20
 -10   8  -4   10.30    1.30
   2 -10  -4   12.30    1.30
  -2  10  -4   12.10    1.30
  -2  10  -4   11.70    1.10
 -10   8   4    9.40    1.40
   8   2   4    9.50    1.20
   2 -10   4   10.10    1.20
 -10   8   4   12.00    1.10
  -2  10   4    9.30    1.00
  -8  -2   4   10.30    1.30
  10  -8   4   10.10    1.30
  -1  10  -4   -0.20    0.50
   1 -10  -4    1.70    0.70
  -1  10  -4    0.10    0.40
 -10   9  -4    0.70    0.60
   9   1  -4    0.00    0.70
  -9  -1  -4    1.00    0.60
  10  -9   4    1.70    0.80
  -1  10   4    1.00    0.60
 -10   9   4    1.40    0.60
  -9  -1   4    1.90    0.80
   9   1   4    0.80    0.60
   1 -10   4    1.10    0.60
   0 -10  -4    6.70    1.00
  10   0  -4    6.10    1.30
 -10   0  -4    6.40    1.00
  10 -10  -4    8.80    1.40
   0  10  -4    7.20    1.30
 -10  10  -4    4.80    1.00
   0  10   4    4.60    0.90
  10   0   4    7.50    1.10
 -10   0   4    5.30    1.10
   0 -10   4    5.50    0.90
  10 -10   4    5.50    1.10
 -10  10   4    5.60    0.90
  -1 -10  -4   12.00    1.40
  11  -1  -4   15.50    2.00
 -11   1  -4   10.90    1.40
  10 -11  -4   10.00    1.50
   1  10  -4   13.80    1.80
 -10  11  -4   13.70    1.60
 -10  11   4   12.90    1.30
  11  -1   4   12.70    1.30
  10 -11   4   11.50    1.50
  -1 -10   4   13.70    1.30
 -11   1   4   13.20    1.70
   1  10   4   12.80    1.50
  11  -2  -4   26.30    2.20
  -9  11  -4   20.70    1.70
 -11   2  -4   20.60    1.60
   2   9  -4   21.50    2.10
   9 -11  -4   21.60    1.80
  -2  -9  -4   20.90    1.60
   9 -11   4   21.20    1.80
   2   9   4   21.20    1.70
  -2  -9   4   21.50    1.50
  -9  11   4   22.60    1.60
 -11   2   4   20.30    1.90
  11  -3  -4    1.70    0.80
  -8  11  -4    2.90    0.80
  -3  -8  -4    3.10    0.80
   8 -11  -4    2.40    0.80
 -11   3  -4    1.50    0.70
   3   8  -4    0.80    0.80
  -3  -8   4    2.20    0.70
 -11   3   4    1.30    0.80
   8 -11   4    2.00    0.80
   3   8   4    1.80    0.80
  -8  11   4    1.80    0.70
  11  -4  -4   33.60    2.20
   7 -11  -4   31.30    1.80
   4   7  -4   28.20    2.40
 -11   4  -4   30.90    1.80
  -4  -7  -4   28.10    1.70
  -7  11  -4   32.40    1.90
  -4  -7   4   31.60    1.70
  11  -4   4   33.40    1.80
 -11   4   4   31.60    2.30
   4   7   4   32.00    2.00
   7 -11   4   31.20    2.00
  -7  11   4   33.90    1.80
  -6  11  -4    3.70    0.80
  -5  -6  -4    4.20    0.90
   5   6  -4    4.50    1.30
   6 -11  -4    3.80    0.80
 -11   5  -4    4.30    0.90
  11  -5  -4    5.80    1.00
  11  -5   4    4.20    0.90
   5   6   4    4.30    1.00
   6 -11   4    3.20    0.90
  -5  -6   4    3.30    0.80
  -6  11   4    5.60    0.70
 -11   5   4    7.30    1.40
  -6  11   4    3.20    0.80
 -11   6  -4    3.70    0.90
  11  -6  -4    4.50    0.90
   6   5  -4    4.80    1.20
  -5  11  -4    4.20    0.90
  -6  -5  -4    4.80    0.90
  11  -6   4    4.10    0.90
  -6  -5   4    3.50    0.80
   6   5   4    3.80    1.00
   5 -11   4    3.80    0.90
 -11   6   4    4.10    1.10
  -5  11   4    3.90    0.70
  -5  11   4    3.50    0.80
  -7  -4  -4   30.80    1.70
   7   4  -4   32.60    2.50
 -11   7  -4   32.80    1.90
   4 -11  -4   32.50    1.80
  -4  11  -4   33.80    1.80
  -7  -4   4   30.70    1.80
   7   4   4   30.80    2.00
  11  -7   4   32.60    2.00
  -4  11   4   34.40    1.70
   4 -11   4   32.20    1.90
 -11   7   4   32.00    2.40
 -11   8  -4    2.70    0.80
   8   3  -4    2.70    1.00
  -8  -3  -4    2.00    0.70
  -3  11  -4    1.80    0.60
   3 -11  -4    2.30    0.70
 -11   8   4    1.40    0.90
  11  -8   4    2.10    0.90
  -8  -3   4    1.60    0.70
 -11   8   4    2.20    0.70
   8   3   4    2.80    0.80
  -3  11   4    1.70    0.60
   3 -11   4    2.90    0.70
 -11   9  -4   19.20    1.60
   2 -11  -4   24.40    1.70
  -9  -2  -4   22.40    1.60
  -2  11  -4   22.80    1.50
   9   2  -4   19.50    2.30
  -9  -2   4   18.90    1.70
 -11   9   4   22.40    1.50
   2 -11   4   21.40    1.60
   9   2   4   22.40    1.70
  -2  11   4   22.20    1.50
  11  -9   4   23.10    1.90
   1 -11  -4   13.00    1.40
 -11  10  -4   15.30    1.70
 -10  -1  -4   13.30    1.40
  -1  11  -4   13.50    1.70
  10   1  -4   11.60    1.80
  -1  11  -4   12.50    1.30
  11 -10  -4   14.50    1.90
 -11  10   4   13.50    1.30
  11 -10   4   13.40    1.70
  10   1   4   13.20    1.40
 -10  -1   4   13.40    1.70
   1 -11   4   12.10    1.30
  -1  11   4   14.50    1.40
  11   0  -4   25.50    2.40
  11 -11  -4   24.90    2.10
 -11   0  -4   24.70    1.80
   0  11  -4   25.40    2.10
 -11  11  -4   25.60    2.00
   0 -11  -4   23.70    1.80
  11 -11   4   28.50    2.20
   0  11   4   28.90    1.90
 -11   0   4   21.30    2.00
 -11  11   4   28.40    1.80
  11   0   4   27.60    1.90
   0 -11   4   26.00    1.70
  -1 -11  -4   -0.80    0.60
  -2 -10  -4   10.40    1.30
 -10  12  -4   11.80    1.50
   2  10  -4   11.50    1.70
  12  -2  -4   11.70    1.80
  10 -12  -4   12.70    1.70
 -12   2  -4   12.60    1.50
  10 -12   4   10.30    1.60
 -10  12   4   10.10    1.30
   2  10   4   12.20    1.50
 -12   2   4   10.20    1.60
   3   9  -4   17.30    2.10
  -3  -9  -4   20.10    1.70
  12  -3  -4   21.80    2.20
  -9  12  -4   18.80    1.70
 -12   3  -4   20.00    1.70
   9 -12  -4   22.10    1.80
   9 -12   4   20.40    1.80
 -12   3   4   21.20    2.30
   3   9   4   15.80    1.70
  -9  12   4   22.70    1.70
  12  -4  -4    7.30    1.40
   8 -12  -4    9.90    1.40
   4   8  -4    7.50    1.50
  -4  -8  -4    9.50    1.20
 -12   4  -4    7.70    1.20
  -8  12  -4    8.40    1.30
   8 -12   4   10.80    1.50
   4   8   4    5.40    1.10
 -12   4   4    9.80    1.60
  -4  -8   4    7.50    1.50
  -8  12   4    8.90    1.20
  -7  12  -4   17.20    1.50
   5   7  -4   20.50    2.40
 -12   5  -4   16.30    1.50
  -5  -7  -4   15.80    1.40
   7 -12  -4   16.90    1.50
  12  -5  -4   18.10    1.80
   5   7   4   15.70    1.70
  12  -5   4   16.20    1.50
 -12   5   4   16.90    2.00
   7 -12   4   18.90    1.60
  -7  12   4   16.00    1.60
  -5  -7   4   17.60    1.40
   6   6  -4    4.10    1.30
 -12   6  -4    3.60    0.90
  -6  -6  -4    2.00    0.70
  -6  12  -4    2.90    0.80
  -6  12   4    4.00    0.90
   6   6   4    3.90    1.00
  12  -6   4    4.90    1.00
   6 -12   4    2.00    0.80
  -6  -6   4    1.60    0.70
 -12   6   4    2.80    1.00
  -5  12  -4   17.70    1.40
  -7  -5  -4   19.00    1.50
 -12   7  -4   15.40    1.60
   7   5  -4   21.10    2.40
  -5  12   4   18.40    1.70
 -12   7   4   12.10    1.80
   5 -12   4   19.10    1.60
  -7  -5   4   18.50    1.50
  12  -7   4   17.30    1.70
   7   5   4   17.00    1.70
  -8  -4  -4    7.90    1.10
  -4  12  -4    7.00    1.00
 -12   8  -4    9.20    1.40
   8   4  -4    8.00    1.60
   4 -12  -4    8.40    1.20
  -8  -4   4   11.10    1.40
   4 -12   4    8.40    1.20
  -4  12   4    8.10    1.00
  12  -8   4   10.10    1.40
   8   4   4    8.90    1.40
 -12   8   4    9.80    1.60
   3 -12  -4   19.40    1.60
   9   3  -4   24.60    2.70
  -9  -3  -4   19.50    1.50
 -12   9  -4   21.20    1.80
  -3  12  -4   18.50    1.50
  12  -9  -4   19.90    2.30
   9   3   4   18.20    1.70
  -9  -3   4   17.80    1.70
   3 -12   4   24.70    1.80
  12  -9   4   19.10    1.80
  -3  12   4   19.30    1.50
 -12  10  -4   11.70    1.60
  12 -10  -4   15.10    2.00
  10   2  -4   12.60    2.10
   2 -12  -4   11.10    1.40
 -10  -2  -4   10.80    1.30
  -2  12  -4   10.80    1.30
  10   2   4   10.00    1.40
   2 -12   4   12.20    1.40
  12 -10   4   13.60    1.80
 -10  -2   4   12.90    1.70
  -2  12   4    9.90    1.20
   1 -12  -4    0.10    0.70
   1 -12   4    0.70    0.60
  -4  -9  -4    5.30    1.10
  -8  13  -4    2.90    0.90
  -5  -8  -4    3.50    1.00
   5   8  -4    5.00    1.40
 -13   5  -4    5.60    1.10
  -8  13   4    4.30    1.00
 -13   5   4    4.50    1.30
   5   8   4    4.00    1.10
   8 -13   4    4.20    1.00
  -6  -7  -4    5.80    1.10
  -7  13  -4    7.00    1.20
   6   7  -4    6.30    1.50
 -13   6  -4    4.80    1.10
 -13   6   4    6.80    1.50
  13  -6   4    8.60    1.30
   6   7   4    6.20    1.30
   7 -13   4    6.90    1.20
  -7  13   4    3.70    1.00
  -6  13  -4    4.80    1.00
  -7  -6  -4    4.60    1.00
   7   6  -4    4.90    1.50
 -13   7  -4    7.30    1.20
 -13   7   4    3.00    1.20
   7   6   4    2.80    1.00
  13  -7   4    7.00    1.30
  -6  13   4    6.50    1.20
   6 -13   4    6.80    1.20
  -5  13  -4    4.90    1.00
  -8  -5  -4    3.80    0.90
   8   5  -4    5.30    1.60
   5 -13  -4    4.60    1.00
 -13   8  -4    3.20    1.00
   5 -13   4    4.20    1.00
 -13   8   4    7.60    1.50
   8   5   4    3.40    1.10
  13  -8   4    5.40    1.20
   4 -13  -4    6.60    1.20
   4 -13   4    5.90    1.10
   0   0  -5    0.00    0.10
   0   0   5   -0.20    0.20
   0   0   5    0.30    0.30
   0   1  -5   -0.10    0.20
   1  -1  -5    0.10    0.10
   1   0  -5    0.40    0.20
   0   1  -5    0.20    0.10
  -1   1  -5    0.00    0.10
   0  -1  -5   -0.20    0.10
   1   0  -5    0.10    0.10
  -1   0  -5    0.00    0.10
  -1   1   5    0.10    0.30
   1   0   5    0.00    0.20
   1  -1   5    0.40    0.30
   1  -1   5   -0.20    0.20
  -1   1   5    0.20    0.20
   0   1   5    0.30    0.30
   0  -1   5    0.20    0.30
   1   0   5   -0.30    0.20
   0   1   5    0.20    0.20
  -1   0   5    0.00    0.20
  -2   1  -5   70.49    1.70
   1   1  -5   69.89    2.00
  -1   2  -5   71.79    1.90
   2  -1  -5   71.49    1.30
  -1   2  -5   72.69    1.60
   1  -2  -5   70.39    1.60
   1   1  -5   71.39    1.30
  -1  -1  -5   71.69    1.70
   2  -1  -5   75.49    2.10
  -1  -1   5   76.69    2.10
  -2   1   5   73.69    2.00
  -1   2   5   71.09    1.90
  -1   2   5   82.59    2.10
   1   1   5   70.59    1.90
   1   1   5   73.19    1.80
   2  -1   5   70.69    1.90
   1  -2   5   69.89    2.00
   2  -1   5   85.29    2.00
  -2   2  -5    0.20    0.20
   0   2  -5    0.00    0.20
   0   2  -5    0.50    0.20
   2   0  -5   -0.10    0.20
  -2   0  -5    0.20    0.20
   2  -2  -5    0.00    0.20
   0  -2  -5    0.10    0.20
  -2   2   5    0.00    0.20
   0  -2   5   -0.10    0.30
   2  -2   5    0.00    0.30
   2   0   5    1.00    0.30
  -2   2   5    0.00    0.20
   0   2   5   -0.30    0.20
   0   2   5    0.00    0.20
   2   0   5    0.10    0.20
  -2   0   5    0.00    0.30
   2  -2   5    0.30    0.20
   2  -3  -5   12.90    0.60
   3  -1  -5   12.80    0.90
   1   2  -5   12.40    0.90
  -2   3  -5   12.20    0.70
  -1  -2  -5   12.10    0.70
  -2   3  -5   12.40    0.70
   1   2  -5   11.60    0.40
  -3   1  -5   13.30    0.70
   3  -1   5   11.70    0.70
   1   2   5   12.90    0.60
   3  -1   5   13.00    0.70
  -1  -2   5   11.80    0.90
  -3   1   5   13.70    0.90
  -2   3   5   11.30    0.80
   1   2   5   11.50    0.80
   2  -3   5   12.60    0.90
  -2   3   5   12.40    0.80
   3  -2  -5   11.80    0.80
   3  -2  -5   13.50    0.50
   2   1  -5   12.80    0.90
   1  -3  -5   12.80    0.70
  -1   3  -5   12.70    0.80
  -2  -1  -5   14.50    0.70
  -1   3  -5   13.20    0.60
  -3   2  -5   12.00    0.70
   3  -2   5   12.70    0.80
  -1   3   5   12.70    0.70
  -2  -1   5   13.30    0.90
   3  -2   5   13.10    0.70
  -1   3   5   12.50    0.80
   1  -3   5   13.10    0.90
  -3   2   5   10.90    0.80
   2   1   5   13.00    0.70
   2   1   5   11.30    0.80
   3  -3  -5    0.00    0.20
  -3   3  -5    0.00    0.20
  -3   3  -5   -0.20    0.20
   0  -3  -5    0.00    0.20
   0   3  -5    0.10    0.20
   3   0  -5    0.20    0.30
   0   3  -5    0.20    0.20
  -3   0  -5    0.20    0.20
   3   0   5    0.40    0.20
   0  -3   5   -0.10    0.30
  -3   3   5    1.00    0.40
   0   3   5    0.30    0.20
   3  -3   5    0.10    0.30
  -3   0   5    0.00    0.30
   0   3   5    0.10    0.30
  -3   3   5    0.00    0.30
   3   0   5    0.50    0.30
   3  -4  -5   59.59    1.50
  -4   1  -5   61.39    1.70
   4  -1  -5   61.89    2.10
  -3   4  -5   58.59    1.70
   1   3  -5   56.39    2.10
  -3   4  -5   58.19    1.70
  -1  -3  -5   61.59    1.70
   1   3  -5   58.89    1.20
  -1  -3   5   56.29    1.90
   4  -1   5   60.79    1.70
   1   3   5   58.79    1.40
   4  -1   5   60.19    1.70
  -3   4   5   60.19    1.90
  -4   1   5   59.79    2.00
   1   3   5   58.29    1.90
  -3   4   5   59.29    1.80
   3  -4   5   61.19    1.90
   2   2  -5  190.18    4.40
  -4   2  -5  195.78    3.70
  -2   4  -5  198.48    3.60
  -2  -2  -5  197.88    3.70
   2  -4  -5  193.28    3.50
   4  -2  -5  197.98    2.80
   4  -2  -5  194.28    4.20
  -2   4  -5  194.08    3.90
   2   2   5  191.08    4.00
  -2   4   5  193.38    4.00
   4  -2   5  194.08    3.70
  -4   2   5  197.48    4.30
  -2  -2   5  195.08    4.10
  -2   4   5  189.28    3.90
   4  -2   5  193.08    3.80
   2  -4   5  191.28    4.10
   2   2   5  193.58    3.30
  -4   3  -5   56.59    1.70
   1  -4  -5   59.39    1.60
   3   1  -5   56.49    2.10
  -1   4  -5   61.49    2.00
   4  -3  -5   59.79    1.30
  -3  -1  -5   59.79    1.70
   4  -3  -5   56.39    1.90
  -1   4  -5   59.09    1.50
  -1   4   5   58.39    1.70
   4  -3   5   59.29    1.60
  -3  -1   5   55.09    1.90
   3   1   5   59.89    1.40
   4  -3   5   60.19    1.80
   1  -4   5   56.29    1.90
  -4   3   5   58.89    2.00
   3   1   5   63.39    1.90
  -1   4   5   60.19    1.90
  -4   4  -5   -0.10    0.20
   4   0  -5    0.10    0.30
   0   4  -5    0.10    0.20
   4  -4  -5    0.10    0.20
   0   4  -5   -0.20    0.20
  -4   4  -5    0.40    0.20
  -4   0  -5   -0.20    0.20
   0  -4  -5   -0.50    0.30
   0   4   5    0.40    0.30
   4  -4   5    0.30    0.30
  -4   4   5    0.30    0.30
   4   0   5   -0.10    0.20
   0  -4   5   -0.30    0.30
  -4   4   5    0.10    0.30
   4   0   5    0.10    0.30
   0   4   5    0.20    0.20
  -4   0   5   -0.20    0.30
  -4   5  -5    8.50    0.60
   1   4  -5    7.90    0.90
   1   4  -5    8.80    0.50
  -5   1  -5    8.40    0.70
  -4   5  -5    8.00    0.70
  -1  -4  -5    8.10    0.80
   5  -1  -5    7.80    0.90
   1   4   5    8.50    0.50
  -4   5   5    7.60    0.90
   5  -1   5    8.60    0.70
  -4   5   5   10.00    0.80
   4  -5   5    9.50    0.90
   5  -1   5    8.00    0.70
  -1  -4   5    7.10    0.80
   1   4   5    9.50    0.80
  -5   1   5    8.00    0.90
   2   3  -5  199.58    4.70
  -2  -3  -5  197.48    3.80
  -5   2  -5  195.18    3.90
  -3   5  -5  195.88    3.80
  -3   5  -5  195.58    4.00
   3  -5  -5  196.78    3.60
   5  -2  -5  197.28    4.50
  -5   2   5  189.38    4.40
  -2  -3   5  202.38    2.90
  -2  -3   5  194.88    4.20
   2   3   5  197.38    4.20
   5  -2   5  199.58    3.80
   3  -5   5  199.48    4.30
  -3   5   5  197.08    4.10
   5  -2   5  196.28    3.90
  -3   5   5  192.18    4.20
   2   3   5  197.78    3.20
  -2   5  -5  194.98    4.20
  -2   5  -5  193.18    3.70
  -5   3  -5  199.18    4.00
   2  -5  -5  194.58    3.70
   3   2  -5  194.98    4.70
   5  -3  -5  195.68    4.30
  -3  -2  -5  197.48    3.80
   5  -3   5  194.48    3.60
  -3  -2   5  192.18    4.20
   3   2   5  203.28    4.20
  -5   3   5  190.98    4.40
   3   2   5  195.78    3.20
   2  -5   5  196.18    4.20
  -2   5   5  204.88    4.10
   5  -3   5  197.88    4.00
  -2   5   5  194.78    4.00
   5  -4  -5    7.70    0.70
  -4  -1  -5    8.60    0.70
   1  -5  -5    9.60    0.70
  -5   4  -5    7.30    0.70
  -1   5  -5    9.30    0.90
   4   1  -5    7.50    1.00
  -1   5  -5    7.70    0.60
  -1   5   5    8.80    0.70
   5  -4   5    8.30    0.80
   5  -4   5    7.80    0.60
  -4  -1   5    6.50    0.80
  -1   5   5    7.40    0.80
  -5   4   5    8.60    1.00
   4   1   5    8.80    0.80
  -5   4   5   10.10    0.60
   1  -5   5    7.90    0.90
   4   1   5    8.20    0.50
  -5   5  -5    0.20    0.20
   5   0  -5    0.40    0.40
   5  -5  -5   -0.20    0.20
   0   5  -5   -0.20    0.30
  -5   5  -5   -0.10    0.20
   0  -5  -5    0.10    0.30
   0   5  -5    0.00    0.20
  -5   0  -5    0.30    0.30
   5   0   5    0.50    0.40
   0   5   5    0.20    0.20
   5   0   5    0.30    0.30
  -5   5   5    0.30    0.40
   0   5   5   -0.10    0.30
  -5   5   5    0.20    0.20
  -5   0   5   -0.10    0.30
   5  -5   5    0.40    0.40
   0  -5   5   -0.50    0.30
  -1  -5  -5   11.40    0.90
  -5   6  -5   10.40    0.70
   1   5  -5   11.20    0.60
  -6   1  -5   11.00    0.90
   6  -1  -5   11.20    1.10
   1   5  -5   11.00    1.20
  -5   6  -5   10.80    0.90
   5  -6   5   10.10    1.00
  -6   1   5   11.30    1.10
  -5   6   5   12.50    1.10
  -1  -5   5    9.90    0.90
   6  -1   5   10.50    0.80
   6  -1   5   10.30    0.80
  -5   6   5   11.10    0.80
   1   5   5   11.70    1.00
  -5   6   5    9.70    0.90
  -4   6  -5   21.40    1.00
   2   4  -5   19.80    1.40
   6  -2  -5   21.50    1.40
  -2  -4  -5   20.70    1.10
  -4   6  -5   20.80    1.10
  -6   2  -5   23.50    1.20
  -2  -4   5   19.30    1.20
   4  -6   5   19.20    1.30
   6  -2   5   20.60    1.00
  -4   6   5   21.40    1.10
  -4   6   5   20.10    1.30
  -6   2   5   21.20    1.40
   6  -2   5   20.10    1.10
   2   4   5   19.50    1.20
   3  -6  -5   61.89    1.80
  -3  -3  -5   64.79    2.00
  -6   3  -5   64.89    2.00
  -3   6  -5   65.79    1.90
   6  -3  -5   57.39    2.20
   3   3  -5   61.59    2.50
  -3   6  -5   62.39    2.00
  -3   6   5   63.59    2.00
  -3   6   5   62.79    2.10
   3   3   5   61.99    2.10
  -6   3   5   63.99    2.40
   3  -6   5   60.39    2.20
   6  -3   5   64.39    1.70
  -3  -3   5   67.39    2.30
   6  -3   5   62.59    2.00
  -2   6  -5   22.30    1.20
   6  -4  -5   19.70    1.20
  -6   4  -5   20.10    1.20
   2  -6  -5   21.60    1.10
   4   2  -5   20.40    1.50
  -4  -2  -5   21.80    1.10
  -2   6  -5   21.10    1.00
  -2   6   5   20.70    1.10
   6  -4   5   19.30    0.80
  -6   4   5   19.20    1.40
  -6   4   5   20.70    0.80
   4   2   5   18.30    1.20
  -2   6   5   20.20    1.10
   2  -6   5   21.60    1.30
  -4  -2   5   22.60    1.30
   6  -4   5   21.40    1.20
  -6   5  -5   12.00    0.60
  -1   6  -5    9.90    0.70
   1  -6  -5   10.80    0.90
   6  -5  -5   11.40    0.90
   5   1  -5    8.70    1.10
  -6   5  -5    9.60    0.80
  -1   6  -5   10.00    1.00
  -5  -1  -5   11.70    0.90
  -6   5   5   12.00    1.20
   5   1   5   11.90    1.00
  -1   6   5   11.20    0.70
   5   1   5   12.50    0.80
   1  -6   5   10.10    1.00
  -5  -1   5   11.70    1.00
  -6   5   5   10.20    0.70
  -1   6   5   11.00    0.90
   6  -5   5   11.50    1.00
   0   6  -5    0.00    0.20
  -6   0  -5    0.10    0.30
   0  -6  -5   -0.20    0.30
   0   6  -5   -0.20    0.40
   6   0  -5   -0.20    0.30
   6  -6  -5   -0.20    0.30
  -6   6  -5    0.50    0.40
   0   6   5   -0.40    0.30
   6   0   5    0.40    0.30
   6  -6   5   -0.10    0.40
  -6   6   5    0.30    0.50
   6   0   5   -0.10    0.30
   0  -6   5    0.20    0.40
  -6   0   5    0.40    0.50
  -6   6   5    0.40    0.30
   1   6  -5   24.70    1.70
   7  -1  -5   24.80    1.70
  -7   1  -5   27.20    1.40
  -6   7  -5   23.80    1.40
   1   6  -5   23.70    1.00
  -1  -6  -5   24.30    1.30
   7  -1   5   23.40    1.20
  -6   7   5   22.90    1.20
  -6   7   5   24.70    1.60
  -7   1   5   25.30    1.60
  -1  -6   5   25.40    1.40
   1   6   5   25.30    1.50
   7  -1   5   25.50    1.10
   6  -7   5   22.80    1.50
  -2  -5  -5    6.20    0.80
  -7   2  -5    5.10    0.70
   7  -2  -5    8.60    1.10
   2   5  -5   10.70    1.30
  -5   7  -5    7.80    0.90
   7  -2   5    6.40    0.70
  -7   2   5    7.50    1.10
  -5   7   5    6.30    0.70
   7  -2   5    8.30    0.80
  -5   7   5    6.40    0.70
   2   5   5    7.30    0.90
  -5   7   5    6.40    0.90
  -2  -5   5    7.20    0.90
   5  -7   5    5.90    0.90
  -4   7  -5    2.20    0.50
   7  -3  -5    2.60    0.60
  -4   7  -5    2.10    0.50
  -3  -4  -5    2.70    0.60
   4  -7  -5    1.80    0.40
   3   4  -5    2.20    0.70
  -7   3  -5    1.80    0.50
  -3  -4   5    2.10    0.60
   7  -3   5    2.30    0.40
   3   4   5    1.60    0.50
   4  -7   5    1.40    0.60
   7  -3   5    1.90    0.50
  -4   7   5    2.00    0.60
  -7   3   5    2.20    0.70
  -4   7   5    1.50    0.50
   3  -7  -5    2.90    0.50
   4   3  -5    2.10    0.70
  -3   7  -5    3.00    0.60
  -3   7  -5    2.20    0.50
  -4  -3  -5    2.10    0.50
   7  -4  -5    2.00    0.50
  -7   4  -5    2.40    0.60
   7  -4   5    1.90    0.60
   4   3   5    1.40    0.50
   7  -4   5    2.40    0.40
  -7   4   5    1.40    0.60
  -4  -3   5    2.20    0.60
   3  -7   5    1.70    0.60
  -3   7   5    2.30    0.60
  -3   7   5    2.30    0.50
  -2   7  -5    6.50    0.70
  -7   5  -5    7.40    0.90
   5   2  -5    8.30    1.20
   7  -5  -5    7.30    0.90
   2  -7  -5    6.80    0.80
  -5  -2  -5    9.00    0.90
  -2   7  -5    8.50    1.00
   2  -7  -5    8.50    0.70
   2  -7   5    6.50    0.90
  -2   7   5    6.70    0.80
   5   2   5    6.30    0.80
  -5  -2   5    8.00    1.00
  -7   5   5    6.70    1.10
   7  -5   5    7.50    0.90
  -7   5   5    7.60    0.60
  -1   7  -5   23.80    1.50
   7  -6  -5   23.80    1.30
  -1   7  -5   22.80    1.10
   6   1  -5   26.30    1.80
  -7   6  -5   24.00    1.40
  -6  -1  -5   23.30    1.30
   1  -7  -5   24.30    1.30
  -1   7   5   23.70    1.40
   1  -7   5   26.10    1.50
  -7   6   5   25.60    1.10
   7  -6   5   26.60    1.50
   6   1   5   21.60    1.30
  -7   6   5   23.10    1.60
  -6  -1   5   24.10    1.50
   0   7  -5   -0.50    0.40
  -7   0  -5    0.20    0.40
   0   7  -5    0.00    0.30
   7  -7  -5   -0.20    0.30
  -7   7  -5   -0.10    0.40
   7   0  -5    0.50    0.50
   0  -7  -5    0.30    0.40
   0  -7   5   -0.10    0.40
   0   7   5    0.20    0.40
  -7   7   5    0.50    0.40
   7   0   5    0.30    0.40
  -7   7   5    0.30    0.50
  -7   0   5   -0.60    0.40
   7  -7   5    0.70    0.50
  -7   8  -5   31.20    1.70
   1   7  -5   33.20    2.10
   7  -8  -5   33.40    1.50
  -1  -7  -5   32.90    1.60
   8  -1  -5   29.40    2.00
  -8   1  -5   31.20    1.60
   7  -8   5   33.70    1.80
  -7   8   5   32.40    1.50
   8  -1   5   31.00    1.50
   1   7   5   31.50    1.70
  -7   8   5   35.40    2.00
  -8   1   5   32.40    1.90
  -1  -7   5   30.80    1.70
   8  -2  -5   15.20    1.60
  -6   8  -5   12.20    1.10
   2   6  -5   11.30    1.40
  -8   2  -5   11.40    1.10
  -2  -6  -5   12.40    1.10
  -8   2   5    9.90    1.30
   8  -2   5   12.50    0.90
  -6   8   5   11.90    1.00
   2   6   5    8.60    1.00
   8  -2   5   13.50    1.00
  -2  -6   5   14.60    1.20
   6  -8   5   12.90    1.20
  -6   8   5   10.90    1.30
  -6   8   5   12.90    1.00
   3   5  -5   13.80    1.50
  -8   3  -5   14.20    1.10
  -3  -5  -5   12.60    1.00
  -5   8  -5   13.40    1.10
   8  -3  -5    9.90    1.20
   8  -3   5   13.70    0.90
  -3  -5   5   12.90    1.10
  -5   8   5   12.90    1.00
   3   5   5   14.20    1.20
   5  -8   5    9.60    1.10
   8  -3   5   13.60    1.00
  -8   3   5   10.70    1.30
  -5   8   5   11.40    1.00
   4  -8  -5    7.00    0.80
  -4   8  -5    7.70    0.90
  -8   4  -5    7.60    0.90
   4   4  -5    8.50    1.30
  -4  -4  -5    7.30    0.90
   8  -4  -5    7.30    1.00
   8  -4   5    7.10    0.90
   4   4   5    7.10    1.00
  -4  -4   5    6.10    0.90
   4  -8   5    5.70    0.90
  -8   4   5    8.30    1.20
  -4   8   5    8.70    0.90
  -3   8  -5   14.00    1.00
   8  -5  -5   12.60    1.10
   5   3  -5   13.20    1.60
  -5  -3  -5   13.60    1.10
  -3   8  -5   12.40    1.10
   3  -8  -5   14.50    1.00
   3  -8  -5   15.20    1.00
  -8   5  -5   15.30    1.20
  -8   5   5   13.10    1.50
   3  -8   5   12.50    1.20
   5   3   5   12.80    1.20
  -5  -3   5   11.60    1.10
  -3   8   5   14.40    1.10
   8  -5   5   14.10    1.20
   6   2  -5   12.50    1.50
   2  -8  -5   12.60    1.00
  -6  -2  -5   10.00    1.00
   8  -6  -5   12.60    1.10
  -2   8  -5   11.90    0.90
  -8   6  -5   10.80    1.10
  -2   8  -5   11.50    1.10
  -6  -2   5   14.90    1.30
  -2   8   5   13.40    1.10
   2  -8   5   13.40    1.20
   8  -6   5   12.00    1.30
   6   2   5   11.80    1.10
  -8   6   5   12.60    0.80
  -8   6   5   12.50    1.50
   8  -7  -5   31.00    1.50
  -1   8  -5   34.00    1.90
  -8   7  -5   29.40    1.70
   1  -8  -5   31.90    1.60
  -1   8  -5   30.20    1.30
   7   1  -5   32.60    2.20
  -7  -1  -5   30.50    1.60
  -7  -1   5   29.90    1.80
  -8   7   5   32.50    1.40
   1  -8   5   32.70    1.70
   8  -7   5   30.20    1.80
  -1   8   5   32.40    1.70
  -8   7   5   32.00    2.00
   7   1   5   30.00    1.60
   0   8  -5   -0.60    0.50
   8  -8  -5    0.10    0.30
  -8   0  -5   -0.40    0.30
   0  -8  -5    0.00    0.40
   0   8  -5    0.00    0.30
  -8   8  -5   -0.20    0.40
   8   0  -5    0.10    0.50
   8   0   5    0.40    0.50
  -8   0   5    0.20    0.60
  -8   8   5    0.10    0.60
   8  -8   5    0.00    0.50
  -8   8   5   -0.20    0.40
   0   8   5    0.20    0.50
   0  -8   5   -0.60    0.40
  -8   9  -5    4.20    0.90
  -1  -8  -5    4.50    0.90
  -9   1  -5    5.60    0.90
   9  -1  -5    3.40    1.00
   8  -9  -5    3.60    0.70
   1   8  -5    4.70    1.10
  -1  -8   5    3.60    0.80
   9  -1   5    3.40    0.70
  -8   9   5    4.30    1.10
  -9   1   5    3.00    0.90
   1   8   5    4.60    0.90
   8  -9   5    5.60    1.00
  -8   9   5    4.60    0.80
   7  -9  -5    2.40    0.50
  -2  -7  -5    1.90    0.60
  -9   2  -5    4.20    0.80
   9  -2  -5    4.00    1.00
  -7   9  -5    2.30    0.70
   2   7  -5    2.30    0.90
  -7   9   5    2.40    0.80
  -2  -7   5    0.70    0.60
  -7   9   5    2.60    0.60
  -9   2   5    2.60    0.80
   9  -2   5    3.50    0.90
   2   7   5    1.50    0.60
   9  -2   5    1.90    0.60
   7  -9   5    1.10    0.60
  -6   9  -5    3.70    0.80
   3   6  -5    3.90    1.00
  -9   3  -5    3.60    0.70
  -3  -6  -5    4.00    0.80
   9  -3  -5    5.40    1.00
   6  -9  -5    4.10    0.90
  -6   9   5    3.90    0.70
  -6   9   5    4.20    0.70
   3   6   5    2.40    0.70
  -9   3   5    1.80    0.80
   9  -3   5    4.00    0.80
   9  -3   5    3.50    0.60
  -3  -6   5    3.20    0.80
   6  -9   5    4.60    0.90
  -4  -5  -5   90.59    2.80
  -5   9  -5   90.09    2.80
   9  -4  -5   88.89    3.20
   5  -9  -5   85.89    2.80
   4   5  -5   85.19    3.60
  -9   4  -5   87.59    2.90
   5  -9   5   93.49    3.10
   4   5   5   89.59    3.00
  -9   4   5   91.39    3.50
  -5   9   5   91.69    2.70
   9  -4   5   92.69    2.80
  -4  -5   5   90.79    2.90
  -5   9   5   92.19    2.80
  -4   9  -5   91.29    2.80
   4  -9  -5   88.99    2.70
   5   4  -5   90.59    3.80
  -9   5  -5   86.19    2.90
   9  -5  -5   84.79    3.10
   4  -9  -5   93.59    3.00
  -5  -4  -5   96.29    2.80
   5   4   5   91.39    3.10
  -5  -4   5   90.09    3.00
  -9   5   5   90.59    3.50
   4  -9   5   90.19    3.00
   9  -5   5   89.69    2.90
  -4   9   5   91.79    2.70
   6   3  -5    3.10    1.00
  -3   9  -5    3.50    0.70
  -6  -3  -5    3.30    0.70
   3  -9  -5    3.50    0.70
  -9   6  -5    3.80    0.80
   9  -6  -5    2.40    0.70
  -6  -3   5    3.30    0.80
   6   3   5    2.60    0.70
  -9   6   5    3.60    1.00
   9  -6   5    3.30    0.80
   3  -9   5    3.00    0.80
  -3   9   5    2.90    0.70
  -7  -2  -5    2.90    0.70
  -9   7  -5    1.70    0.60
   9  -7  -5    2.20    0.60
  -2   9  -5    2.90    0.70
  -2   9  -5    2.40    0.60
   7   2  -5    1.30    0.80
   2  -9  -5    2.90    0.70
  -7  -2   5    3.70    0.90
  -9   7   5    1.70    0.80
   2  -9   5    2.70    0.70
   9  -7   5    2.10    0.70
   7   2   5    2.60    0.70
  -2   9   5    1.80    0.60
   8   1  -5    4.30    1.10
  -1   9  -5    3.20    0.80
  -8  -1  -5    2.80    0.70
  -9   8  -5    3.40    0.80
   9  -8  -5    3.10    0.70
  -1   9  -5    4.40    0.70
   1  -9  -5    4.80    0.90
  -8  -1   5    3.40    0.90
  -1   9   5    3.60    0.80
  -9   8   5    6.00    1.20
   1  -9   5    2.60    0.80
   9  -8   5    2.80    0.80
   8   1   5    2.40    0.70
  -9   8   5    3.10    0.60
  -9   0  -5    0.20    0.50
  -9   9  -5   -0.30    0.50
   9   0  -5   -0.20    0.60
   0   9  -5    0.90    0.70
   0  -9  -5    0.80    0.50
  -9   9   5    0.70    0.50
   0   9   5    0.20    0.60
  -9   9   5    0.30    0.60
   9   0   5    1.00    0.60
   0  -9   5    0.10    0.50
   9  -9   5    0.30    0.60
  -9   0   5   -0.50    0.50
  -1  -9  -5   -0.60    0.50
   1   9  -5   -0.20    0.60
 -10   1  -5    0.00    0.60
   9 -10  -5    0.00    0.60
  -9  10  -5    0.80    0.60
  10  -1  -5    0.10    0.60
   9 -10   5   -0.30    0.70
  10  -1   5    0.00    0.50
   1   9   5   -0.30    0.50
  -9  10   5   -0.20    0.50
 -10   1   5   -0.10    0.60
  -1  -9   5   -0.30    0.50
   2   8  -5   12.80    1.70
  -8  10  -5   11.90    1.40
  -2  -8  -5   11.00    1.20
   8 -10  -5   14.50    1.70
  10  -2  -5   13.80    1.80
 -10   2  -5   10.00    1.20
   2   8   5   11.30    1.30
 -10   2   5    9.40    1.40
  -8  10   5   13.60    1.20
  10  -2   5   13.70    1.10
   8 -10   5   10.90    1.40
  -2  -8   5   11.00    1.20
  -3  -7  -5    4.80    0.90
 -10   3  -5    5.20    0.90
  -7  10  -5    5.30    0.90
  10  -3  -5    6.90    1.30
   7 -10  -5    5.20    1.00
   3   7  -5    5.20    1.20
 -10   3   5    5.50    1.20
   3   7   5    6.10    1.00
   7 -10   5    5.70    1.00
  10  -3   5    7.60    1.00
  -7  10   5    5.40    0.90
  -7  10   5    5.80    0.80
  -3  -7   5    5.50    1.00
  -4  -6  -5   25.40    1.60
 -10   4  -5   20.40    1.50
  10  -4  -5   21.80    1.80
   6 -10  -5   21.50    1.50
  -6  10  -5   24.40    1.60
   4   6  -5   21.90    2.00
  -6  10   5   22.60    1.30
  -6  10   5   24.00    1.50
  -4  -6   5   20.30    1.50
  10  -4   5   21.80    1.50
 -10   4   5   22.00    1.90
   6 -10   5   25.50    1.80
   4   6   5   23.20    1.70
  -5  10  -5   72.39    2.60
   5   5  -5   71.09    3.50
 -10   5  -5   69.99    2.70
  -5  -5  -5   76.19    2.60
  10  -5  -5   70.59    2.90
   5   5   5   71.49    2.80
   5 -10   5   76.49    2.80
  10  -5   5   72.19    2.70
  -5  -5   5   70.99    2.70
  -5  10   5   74.29    2.40
 -10   5   5   71.89    3.30
   6   4  -5   23.70    2.20
  10  -6  -5   21.30    1.60
  -4  10  -5   23.90    1.50
 -10   6  -5   23.30    1.60
   4 -10  -5   21.20    1.50
  -6  -4  -5   21.40    1.50
   6   4   5   23.10    1.70
 -10   6   5   17.70    2.00
  -4  10   5   24.50    1.50
  -6  -4   5   24.20    1.60
   4 -10   5   24.70    1.70
  10  -6   5   26.80    1.70
  10  -7  -5    5.70    0.90
   3 -10  -5    6.20    0.90
 -10   7  -5    4.60    0.90
  -7  -3  -5    7.10    1.00
   7   3  -5    6.90    1.30
  -3  10  -5    6.80    0.90
  10  -7   5    5.90    1.10
   3 -10   5    6.20    1.00
 -10   7   5    8.30    1.40
   7   3   5    3.80    0.90
  -3  10   5    5.20    0.80
  -7  -3   5    5.60    1.00
 -10   8  -5   12.20    1.40
  -8  -2  -5   10.80    1.20
   2 -10  -5   12.10    1.30
   8   2  -5   11.80    1.80
  -2  10  -5   12.80    1.10
   2 -10   5   10.20    1.30
 -10   8   5   13.10    1.80
  10  -8   5   11.50    1.40
  -8  -2   5   12.60    1.50
   8   2   5   10.40    1.20
  -2  10   5   12.70    1.30
   9   1  -5    1.10    0.80
  -1  10  -5   -0.10    0.50
   1 -10  -5   -0.50    0.50
 -10   9  -5   -0.50    0.40
  -1  10  -5    0.60    0.60
  -9  -1  -5    0.20    0.50
   1 -10   5   -0.60    0.50
   9   1   5    0.10    0.50
  -1  10   5    0.30    0.50
  -9  -1   5   -0.10    0.60
  10  -9   5    0.10    0.70
 -10   9   5    0.00    0.70
 -10   9   5    0.50    0.70
   0 -10  -5    0.80    0.60
  10 -10  -5   -0.40    0.60
   0  10  -5    0.30    0.70
  10   0  -5    1.00    0.90
 -10  10  -5   -0.30    0.50
 -10   0  -5    0.10    0.50
  10   0   5    0.10    0.60
 -10  10   5    0.60    0.50
 -10   0   5    0.30    0.70
   0 -10   5   -0.40    0.50
   0  10   5   -0.20    0.60
  10 -10   5    0.10    0.70
 -10  11  -5    6.50    1.10
  10 -11  -5    3.20    1.10
 -11   1  -5    5.30    1.10
  11  -1  -5    7.10    1.60
  -1 -10  -5    6.00    1.10
   1  10  -5    7.90    1.50
  -1 -10   5    5.50    1.10
 -10  11   5    5.10    0.90
  10 -11   5    6.30    1.20
 -11   1   5    6.30    1.40
   1  10   5    8.00    1.20
 -11   2  -5   20.40    1.60
   9 -11  -5   24.80    2.00
  -2  -9  -5   22.40    1.70
   2   9  -5   21.10    2.10
  -9  11  -5   22.80    1.80
  11  -2  -5   23.30    2.20
  -2  -9   5   23.30    1.60
   9 -11   5   22.90    1.90
  -9  11   5   22.50    1.60
   2   9   5   21.50    1.80
 -11   2   5   22.70    2.10
  11  -3  -5    2.70    1.00
  -3  -8  -5    1.70    0.70
  -8  11  -5    3.10    0.80
 -11   3  -5    1.30    0.70
   3   8  -5    2.80    1.10
   8 -11  -5    3.10    0.90
   3   8   5    2.10    0.80
  -3  -8   5    1.60    0.70
 -11   3   5    2.60    1.00
  -8  11   5    1.70    0.80
   8 -11   5    2.40    1.00
   7 -11  -5   12.70    1.50
  11  -4  -5   14.50    1.70
  -4  -7  -5   13.30    1.40
 -11   4  -5   12.90    1.50
  -7  11  -5   13.70    1.50
   4   7  -5   13.90    2.00
   4   7   5   11.70    1.40
  -7  11   5   15.70    1.40
 -11   4   5   12.70    1.70
  11  -4   5   12.80    1.30
  -4  -7   5   13.30    1.40
   7 -11   5   14.40    1.60
   5   6  -5   32.60    2.60
  -6  11  -5   29.90    1.80
 -11   5  -5   30.10    1.90
  -5  -6  -5   35.50    1.90
  11  -5  -5   32.80    2.20
  -6  11   5   28.20    1.60
   5   6   5   29.80    2.00
  -5  -6   5   31.40    1.90
 -11   5   5   30.80    2.30
  11  -5   5   28.90    1.80
  -6  11   5   29.30    1.80
   6 -11   5   30.20    2.00
 -11   6  -5   32.40    1.90
   5 -11  -5   30.20    1.70
  11  -6  -5   31.30    2.00
   6   5  -5   32.00    2.60
  -6  -5  -5   31.10    1.80
  -5  11  -5   29.30    1.80
 -11   6   5   32.50    2.40
   6   5   5   30.80    2.00
  11  -6   5   29.60    1.90
   5 -11   5   30.40    2.00
  -6  -5   5   30.00    1.80
  -5  11   5   34.40    1.70
  -4  11  -5   13.10    1.20
  -7  -4  -5   11.50    1.20
 -11   7  -5   11.40    1.40
   7   4  -5   16.90    2.20
   4 -11  -5   12.10    1.30
   4 -11   5   13.40    1.50
  -7  -4   5   14.20    1.50
 -11   7   5   13.20    1.80
  -4  11   5   12.80    1.20
  11  -7   5   16.80    1.70
   7   4   5   12.50    1.50
   8   3  -5    3.90    1.30
 -11   8  -5    1.20    0.70
   3 -11  -5    1.40    0.70
  -8  -3  -5    1.60    0.70
  -3  11  -5    2.90    0.70
  -8  -3   5    2.00    0.80
  -3  11   5    2.20    0.70
  11  -8   5    1.60    0.90
   3 -11   5    1.90    0.80
 -11   8   5    3.30    1.10
   8   3   5    1.90    0.80
   2 -11  -5   21.70    1.60
  -2  11  -5   22.50    1.50
  -9  -2  -5   24.40    1.70
   9   2  -5   24.50    2.70
 -11   9  -5   26.20    1.90
  11  -9   5   23.00    1.90
   9   2   5   25.50    1.80
 -11   9   5   22.00    2.30
  -9  -2   5   19.70    1.80
  -2  11   5   24.10    1.70
   2 -11   5   20.80    1.70
 -11  10  -5    4.90    1.10
  10   1  -5    5.20    1.50
  11 -10  -5    5.90    1.30
 -10  -1  -5    6.10    1.10
   1 -11  -5    6.10    1.10
   1 -11   5    5.10    1.10
 -10  -1   5    5.00    1.20
  -1  11   5    6.70    1.10
  10   1   5    5.50    1.00
  11 -10   5    5.30    1.20
 -11  11  -5    0.00    0.70
 -11   0  -5    0.30    0.70
  11 -11  -5    0.30    0.80
   0  11  -5    0.30    0.80
   0 -11  -5   -0.20    0.70
  11   0  -5   -0.60    0.80
  11   0   5    0.80    0.60
   0  11   5    0.30    0.70
 -11   0   5    0.70    0.90
  11 -11   5    0.10    0.80
   0 -11   5    0.30    0.70
  -3  -9  -5   76.19    3.00
   3   9  -5   70.99    3.80
  -9  12  -5   67.59    3.00
  12  -3  -5   72.99    3.70
   9 -12  -5   72.49    3.20
 -12   3  -5   65.99    2.90
  -3  -9   5   71.89    2.90
 -12   3   5   73.99    3.70
  -9  12   5   72.69    2.80
   3   9   5   70.69    3.10
   9 -12   5   73.39    3.20
   8 -12  -5    0.90    0.70
  12  -4  -5    1.80    0.90
  -4  -8  -5    1.20    0.80
   4   8  -5    2.50    1.10
 -12   4  -5    0.80    0.70
  -8  12  -5    1.00    0.70
  -4  -8   5    0.30    0.60
   4   8   5    1.10    0.80
  -8  12   5    1.40    0.80
   8 -12   5   -0.20    0.70
 -12   4   5    2.10    1.10
  -5  -7  -5   -0.70    0.50
   5   7  -5   -1.30    0.70
  12  -5  -5   -0.20    0.70
 -12   5  -5    0.20    0.60
  -7  12  -5   -0.20    0.50
  -7  12   5   -0.80    0.50
  -5  -7   5    0.20    0.60
   5   7   5    0.00    0.70
 -12   5   5    0.00    0.70
  12  -5   5   -0.10    0.70
   7 -12   5    0.10    0.70
   6 -12  -5    4.30    0.90
 -12   6  -5    5.60    1.10
  -6  12  -5    4.80    1.00
   6   6  -5    5.40    1.50
  -6  -6  -5    5.30    1.00
  -6  -6   5    5.50    1.00
   6   6   5    6.30    1.20
 -12   6   5    7.20    1.50
  12  -6   5    7.90    1.30
   6 -12   5    6.00    1.20
   7   5  -5    1.10    1.10
 -12   7  -5    0.00    0.60
  -7  -5  -5    0.10    0.60
  -5  12  -5    1.00    0.60
   5 -12  -5    0.30    0.60
   5 -12   5    0.50    0.70
  12  -7   5    0.60    0.80
 -12   7   5    1.90    0.90
   7   5   5   -0.10    0.70
  -5  12   5    0.00    0.50
  -7  -5   5    0.30    0.70
  -4  12  -5    1.00    0.60
   4 -12  -5    1.80    0.70
 -12   8  -5    0.90    0.70
  -8  -4  -5    0.90    0.70
   8   4  -5    0.20    0.90
   8   4   5    1.00    0.80
  -8  -4   5    0.40    0.70
   4 -12   5    1.60    0.70
  -4  12   5    0.90    0.70
 -12   8   5    2.70    1.20
  12  -8   5    2.60    1.00
 -12   9  -5   67.89    3.10
  -3  12  -5   72.29    2.70
  -9  -3  -5   77.29    3.00
   3 -12  -5   73.39    2.90
   9   3  -5   73.99    4.10
  -3  12   5   75.09    2.80
   9   3   5   69.59    3.00
  12  -9   5   74.39    3.20
   3 -12   5   74.99    3.10
  -9  -3   5   69.49    3.20
 -12   9   5   77.39    3.80
   0   0  -6  372.46    5.60
   0   0   6  367.26    6.40
   0   0   6  368.96    6.60
   1   0  -6   54.09    1.20
  -1   0  -6   53.79    1.40
   0  -1  -6   57.09    1.40
   1  -1  -6   53.89    1.20
   0   1  -6   54.49    1.30
   1   0  -6   55.39    1.80
   0   1  -6   55.49    1.80
  -1   1  -6   52.69    1.40
   0   1   6   55.09    1.70
   1  -1   6   54.69    1.80
   0  -1   6   58.29    1.90
   1   0   6   53.29    1.70
  -1   1   6   53.59    1.80
   1   0   6   54.19    1.80
  -1   0   6   58.09    1.90
  -1   1   6   56.69    1.90
   1  -1   6   55.39    1.80
   0   1   6   56.39    1.80
   1  -2  -6    3.20    0.40
  -2   1  -6    3.10    0.40
   1   1  -6    3.20    0.30
  -1   2  -6    3.00    0.40
  -1  -1  -6    2.90    0.40
  -1   2  -6    2.20    0.40
   1   1  -6    2.60    0.50
   2  -1  -6    2.90    0.30
   2  -1  -6    3.00    0.50
  -1   2   6    2.30    0.50
   1   1   6    2.40    0.40
   2  -1   6    2.90    0.50
  -1   2   6    2.80    0.50
   2  -1   6    3.70    0.50
  -1  -1   6    2.80    0.60
   1   1   6    2.60    0.50
   1  -2   6    2.60    0.50
  -2   1   6    2.00    0.50
  -2   0  -6   46.00    1.40
   0   2  -6   47.00    1.20
   0   2  -6   46.10    1.70
  -2   2  -6   45.00    1.40
   2   0  -6   47.30    1.80
   0  -2  -6   46.10    1.30
   2  -2  -6   47.60    1.10
   0  -2   6   47.30    1.70
   2  -2   6   47.30    1.70
  -2   2   6   47.40    1.70
   2   0   6   46.30    1.60
  -2   2   6   44.40    1.70
   0   2   6   44.40    1.60
   0   2   6   46.70    1.50
  -2   0   6   45.80    1.70
   2   0   6   45.60    1.50
   1   2  -6    3.30    0.60
  -1  -2  -6    3.80    0.50
   3  -1  -6    4.10    0.70
  -3   1  -6    3.30    0.50
  -2   3  -6    3.40    0.50
   1   2  -6    3.90    0.30
   2  -3  -6    3.50    0.40
  -2   3  -6    3.80    0.50
   1   2   6    2.60    0.50
  -3   1   6    3.30    0.60
  -1  -2   6    3.90    0.60
   1   2   6    3.50    0.50
   3  -1   6    3.50    0.50
  -2   3   6    3.30    0.60
  -2   3   6    3.30    0.60
   3  -1   6    3.80    0.60
   2  -3   6    3.70    0.60
   1  -3  -6    3.70    0.50
  -2  -1  -6    3.20    0.50
  -1   3  -6    4.00    0.40
   2   1  -6    4.20    0.70
  -3   2  -6    3.60    0.50
  -1   3  -6    4.50    0.60
   3  -2  -6    3.10    0.50
   3  -2  -6    3.90    0.30
   2   1   6    2.80    0.50
   1  -3   6    3.80    0.60
   3  -2   6    3.70    0.60
  -2  -1   6    3.80    0.70
   3  -2   6    4.10    0.50
   2   1   6    3.50    0.50
  -3   2   6    4.50    0.70
  -1   3   6    2.80    0.50
  -1   3   6    3.80    0.50
   0  -3  -6   22.80    1.00
  -3   3  -6   23.70    1.00
   0   3  -6   21.20    0.80
   3   0  -6   21.90    1.30
  -3   3  -6   23.30    1.10
   3  -3  -6   23.20    0.80
   0   3  -6   21.60    1.20
  -3   0  -6   23.80    1.10
   0   3   6   21.30    1.10
  -3   3   6   23.70    1.20
   0  -3   6   22.20    1.30
  -3   3   6   22.10    1.20
   0   3   6   23.40    1.00
   3  -3   6   22.60    1.20
   3   0   6   21.80    1.10
  -3   0   6   22.10    1.30
   3   0   6   23.10    1.00
  -3   4  -6   26.20    1.10
   3  -4  -6   25.50    1.00
   4  -1  -6   27.10    1.50
  -4   1  -6   24.00    1.10
  -1  -3  -6   24.80    1.10
   1   3  -6   24.90    1.40
  -3   4  -6   24.50    1.20
  -4   1   6   23.80    1.40
   4  -1   6   24.50    1.10
  -3   4   6   24.10    1.30
   4  -1   6   23.00    1.10
   1   3   6   25.10    1.00
  -3   4   6   25.90    1.30
  -1  -3   6   23.30    1.30
   1   3   6   22.50    1.20
   3  -4   6   25.20    1.30
  -2   4  -6   27.10    1.10
   2  -4  -6   27.50    1.10
  -2  -2  -6   27.80    1.20
  -2   4  -6   24.80    1.20
  -4   2  -6   25.70    1.20
   4  -2  -6   26.80    1.40
   2   2  -6   25.80    1.50
  -2  -2   6   28.80    1.50
   2  -4   6   28.70    1.50
   2   2   6   29.20    1.30
   4  -2   6   27.10    1.20
  -2   4   6   26.10    1.30
   4  -2   6   26.20    1.20
  -4   2   6   25.60    1.40
   2   2   6   25.80    1.00
  -2   4   6   26.80    1.30
   4  -3  -6   25.10    1.30
  -1   4  -6   24.30    1.00
  -3  -1  -6   24.00    1.10
   3   1  -6   24.10    1.40
   1  -4  -6   23.80    1.10
  -1   4  -6   25.60    1.30
   4  -3  -6   24.40    0.70
  -4   3  -6   24.00    1.10
  -1   4   6   24.70    1.30
   4  -3   6   22.90    1.10
   1  -4   6   23.30    1.30
  -4   3   6   23.20    1.30
  -1   4   6   24.60    1.10
   4  -3   6   26.20    1.30
   3   1   6   24.10    1.00
   3   1   6   23.30    1.20
  -3  -1   6   26.30    1.40
   4   0  -6   14.90    1.20
   0  -4  -6   12.00    0.90
   0   4  -6   14.50    1.10
   4  -4  -6   14.40    0.70
   4  -4  -6   15.30    1.00
  -4   0  -6   14.60    0.90
  -4   4  -6   16.10    0.90
   0   4  -6   14.00    0.70
  -4   4  -6   13.10    0.90
   4   0   6   14.70    0.80
   4   0   6   13.00    0.90
   0   4   6   15.20    0.80
   4  -4   6   15.50    1.10
  -4   0   6   13.60    1.10
   0   4   6   13.50    1.00
   0  -4   6   12.00    1.00
  -4   4   6   13.80    1.10
  -5   1  -6    8.50    0.80
   1   4  -6    8.70    1.10
  -4   5  -6    9.60    0.70
   4  -5  -6    9.20    0.70
   5  -1  -6    9.40    1.10
  -4   5  -6    9.90    0.80
  -1  -4  -6   10.80    0.90
  -4   5   6    9.00    1.00
   1   4   6    7.70    0.80
  -1  -4   6    9.30    1.00
  -4   5   6    9.30    0.90
   4  -5   6    9.20    1.00
   5  -1   6    9.20    0.80
  -5   1   6   11.40    1.20
   5  -1   6    9.60    0.80
   3  -5  -6   17.30    0.90
  -5   2  -6   19.40    1.10
   2   3  -6   18.70    1.40
  -3   5  -6   16.40    1.00
   5  -2  -6   19.90    1.30
  -2  -3  -6   17.10    1.00
  -3   5  -6   16.80    1.00
  -2  -3   6   20.70    1.30
   5  -2   6   17.20    1.00
   2   3   6   21.50    1.20
  -3   5   6   19.00    1.20
   5  -2   6   19.40    1.00
   3  -5   6   17.50    1.20
  -3   5   6   16.30    1.10
  -5   2   6   16.90    1.30
  -2   5  -6   17.70    0.90
   2  -5  -6   19.80    1.00
  -2   5  -6   18.80    1.20
   3   2  -6   19.30    1.40
   5  -3  -6   18.10    1.20
  -3  -2  -6   21.10    1.10
  -5   3  -6   18.30    1.10
   5  -3   6   18.20    1.10
   3   2   6   17.30    0.80
  -5   3   6   18.70    1.30
  -2   5   6   18.20    1.20
  -2   5   6   17.30    1.10
   3   2   6   18.70    1.20
   5  -3   6   18.70    1.00
  -3  -2   6   16.40    1.20
   2  -5   6   18.10    1.20
   4   1  -6   11.50    1.30
  -4  -1  -6    9.60    0.80
  -1   5  -6   10.00    1.00
  -1   5  -6    8.90    0.70
   5  -4  -6    9.50    0.60
   1  -5  -6    8.60    0.80
   5  -4  -6    9.10    0.90
  -5   4  -6    8.50    0.80
  -5   4   6    8.50    1.00
  -4  -1   6   11.70    1.10
   1  -5   6   10.60    1.00
   4   1   6    9.10    0.90
  -1   5   6    6.50    0.80
   4   1   6   10.10    0.70
   5  -4   6   10.20    1.00
  -1   5   6    9.30    0.80
   5   0  -6   13.60    1.20
  -5   5  -6   14.70    0.80
   5  -5  -6   14.70    1.10
   5  -5  -6   15.90    0.80
  -5   0  -6   16.30    1.00
   0   5  -6   16.60    0.80
   0   5  -6   14.70    1.20
  -5   5  -6   16.00    1.00
   0  -5  -6   13.50    0.90
  -5   5   6   15.80    1.30
   5   0   6   16.20    0.90
  -5   0   6   15.70    1.20
   5  -5   6   15.30    1.20
   0   5   6   15.20    1.10
   5   0   6   15.60    1.00
   0  -5   6   13.70    1.20
   6  -1  -6    0.10    0.40
  -1  -5  -6   -0.40    0.40
   1   5  -6    0.10    0.50
  -5   6  -6    0.30    0.30
  -5   6  -6    0.60    0.40
  -6   1  -6    0.30    0.40
   5  -6  -6    0.20    0.30
  -1  -5   6    0.20    0.50
  -5   6   6    1.00    0.50
   1   5   6    0.60    0.50
   5  -6   6    0.00    0.40
   6  -1   6    0.10    0.40
  -5   6   6   -0.10    0.50
   6  -1   6    1.00    0.40
  -6   1   6   -0.80    0.30
   2   4  -6   53.69    2.40
  -6   2  -6   49.20    1.90
   4  -6  -6   51.09    1.60
   6  -2  -6   55.09    2.30
  -4   6  -6   52.59    1.80
  -4   6  -6   49.50    1.80
  -2  -4  -6   50.19    1.80
   4  -6   6   50.89    2.10
  -4   6   6   53.89    2.10
  -4   6   6   54.39    2.00
  -6   2   6   52.19    2.30
   2   4   6   51.79    2.00
  -2  -4   6   52.69    2.10
   6  -2   6   52.29    1.70
   6  -2   6   51.89    1.70
   3  -6  -6   42.90    1.50
  -6   3  -6   45.10    1.80
  -3   6  -6   47.50    1.70
  -3   6  -6   47.70    1.80
  -3  -3  -6   43.90    1.70
   3   3  -6   45.90    2.30
   6  -3  -6   39.80    1.90
  -3   6   6   47.30    1.80
  -3  -3   6   46.70    2.00
   6  -3   6   45.60    1.70
   3  -6   6   46.90    2.00
  -3   6   6   45.40    1.80
   3   3   6   45.10    1.90
  -6   3   6   45.30    2.10
   6  -3   6   46.60    1.50
   2  -6  -6   52.59    1.80
   4   2  -6   53.99    2.50
  -2   6  -6   54.69    2.10
   6  -4  -6   49.20    2.00
  -4  -2  -6   51.59    1.80
  -2   6  -6   51.09    1.70
  -6   4  -6   56.39    2.00
  -2   6   6   53.19    2.00
  -2   6   6   50.59    1.80
  -6   4   6   54.79    2.30
   4   2   6   52.29    2.00
   6  -4   6   51.89    2.00
   2  -6   6   52.69    2.10
  -4  -2   6   52.59    2.10
   6  -4   6   50.79    1.60
   5   1  -6    0.90    0.60
   6  -5  -6    0.30    0.30
  -5  -1  -6    0.00    0.30
  -1   6  -6    0.80    0.50
   1  -6  -6    0.00    0.40
  -6   5  -6    0.00    0.30
  -6   5  -6    0.30    0.30
  -1   6  -6    0.40    0.30
  -6   5   6   -0.30    0.50
  -5  -1   6    0.70    0.50
   6  -5   6    0.60    0.50
  -1   6   6    0.30    0.40
   1  -6   6    0.10    0.50
   5   1   6    0.40    0.40
  -6   0  -6   27.10    1.40
  -6   6  -6   27.90    1.50
   0   6  -6   27.50    1.70
   6   0  -6   25.00    1.80
   0  -6  -6   28.00    1.40
   6  -6  -6   25.80    1.40
  -6   6   6   27.90    1.70
   0   6   6   26.10    1.50
   6  -6   6   27.20    1.60
  -6   0   6   27.00    1.70
   0  -6   6   27.30    1.60
   6   0   6   28.90    1.40
  -1  -6  -6    9.20    1.00
   1   6  -6   11.00    1.40
  -6   7  -6    9.00    1.00
   6  -7  -6    7.30    0.90
   7  -1  -6    8.50    1.20
  -7   1  -6    8.50    1.00
   1   6   6    8.20    1.00
  -1  -6   6   11.20    1.20
   7  -1   6   11.00    1.30
  -6   7   6    9.70    1.20
   7  -1   6    9.60    0.90
   6  -7   6    8.80    1.10
  -7   1   6    9.00    1.20
  -7   2  -6    5.20    0.80
   2   5  -6    5.70    1.10
   7  -2  -6    3.40    0.80
  -5   7  -6    5.90    0.80
   5  -7  -6    4.70    0.70
  -2  -5  -6    4.40    0.70
  -2  -5   6    3.50    0.70
  -5   7   6    5.50    1.00
   2   5   6    4.20    0.70
   7  -2   6    5.10    0.70
   5  -7   6    4.30    0.80
   7  -2   6    4.50    0.70
  -5   7   6    3.90    0.70
  -7   2   6    3.70    0.80
   4  -7  -6   21.90    1.20
   3   4  -6   24.20    1.80
  -4   7  -6   25.00    1.30
  -7   3  -6   22.40    1.30
   7  -3  -6   25.20    1.60
  -4   7  -6   22.70    1.20
  -3  -4  -6   23.10    1.30
   7  -3   6   24.20    1.40
  -7   3   6   22.70    1.70
  -4   7   6   23.80    1.50
  -4   7   6   22.70    1.30
   3   4   6   21.30    1.40
   4  -7   6   24.20    1.50
  -3  -4   6   19.70    1.40
   7  -3   6   23.00    1.10
  -3   7  -6   23.80    1.40
   3  -7  -6   22.80    1.20
  -7   4  -6   22.20    1.40
   7  -4  -6   23.10    1.50
  -3   7  -6   24.90    1.20
  -4  -3  -6   21.70    1.30
   4   3  -6   21.80    1.70
   3  -7   6   22.90    1.50
   4   3   6   21.70    1.40
  -3   7   6   22.90    1.40
  -7   4   6   21.70    1.60
  -4  -3   6   22.10    1.50
   7  -4   6   23.90    1.10
  -3   7   6   24.80    1.40
   7  -4   6   22.80    1.40
  -5  -2  -6    5.00    0.80
  -2   7  -6    3.70    0.60
  -2   7  -6    4.50    0.80
   7  -5  -6    4.20    0.70
   5   2  -6    5.50    1.10
   2  -7  -6    4.40    0.70
  -7   5  -6    3.30    0.60
   2  -7   6    3.50    0.80
   7  -5   6    5.10    0.80
  -5  -2   6    4.60    0.90
  -7   5   6    4.00    0.90
  -2   7   6    4.90    0.80
   5   2   6    4.30    0.70
  -7   6  -6    8.20    1.00
   6   1  -6   11.60    1.50
  -1   7  -6   10.30    0.80
  -1   7  -6    9.90    1.20
   1  -7  -6    8.30    0.90
  -6  -1  -6    8.40    0.90
   7  -6  -6    9.80    1.00
  -6  -1   6    8.50    1.10
  -7   6   6   11.50    1.40
   1  -7   6    8.00    1.00
   7  -6   6    7.90    1.00
  -1   7   6    8.00    0.90
   6   1   6   10.00    1.00
   7  -7  -6   51.19    2.10
   0   7  -6   57.59    2.70
   7   0  -6   56.79    2.80
  -7   7  -6   55.19    2.20
  -7   0  -6   59.19    2.20
   0  -7  -6   52.99    2.10
   0   7   6   56.49    2.30
   0  -7   6   55.59    2.40
   7   0   6   56.69    2.10
   7  -7   6   53.39    2.30
  -7   0   6   58.39    2.60
  -7   7   6   54.89    1.80
  -7   7   6   57.49    2.70
  -1  -7  -6   20.20    1.40
  -7   8  -6   19.00    1.40
  -8   1  -6   19.50    1.40
   7  -8  -6   17.10    1.20
   1   7  -6   16.20    1.60
   8  -1  -6   15.30    1.70
  -1  -7   6   21.90    1.60
   7  -8   6   19.50    1.60
  -7   8   6   19.00    1.60
   1   7   6   18.80    1.40
  -8   1   6   17.40    1.60
   8  -1   6   22.20    1.30
  -7   8   6   19.50    1.20
  -8   2  -6   24.50    1.50
   6  -8  -6   23.50    1.20
   2   6  -6   24.40    1.90
   8  -2  -6   25.40    1.90
  -6   8  -6   23.40    1.50
  -2  -6  -6   25.40    1.50
  -2  -6   6   23.40    1.60
  -6   8   6   25.10    1.70
  -8   2   6   24.60    1.80
  -6   8   6   25.40    1.50
   6  -8   6   24.20    1.60
   2   6   6   25.50    1.60
   8  -2   6   25.50    1.30
   8  -2   6   23.40    1.20
  -5   8  -6   -0.20    0.30
   8  -3  -6    0.20    0.40
  -3  -5  -6   -0.10    0.40
   3   5  -6    0.30    0.60
  -8   3  -6    0.60    0.50
   5  -8  -6    0.20    0.40
   8  -3   6    0.60    0.40
  -8   3   6   -0.60    0.50
   3   5   6   -0.60    0.40
  -5   8   6   -0.40    0.40
   8  -3   6   -0.20    0.50
   5  -8   6    0.40    0.60
  -5   8   6    0.00    0.40
  -3  -5   6    0.20    0.50
  -4   8  -6    6.10    0.80
   8  -4  -6    5.10    0.90
  -4  -4  -6    6.60    0.90
   4   4  -6    5.80    1.20
  -8   4  -6    4.00    0.80
   4  -8  -6    6.60    0.80
  -8   4   6    6.70    1.20
   8  -4   6    5.80    0.90
   4   4   6    4.60    0.80
  -4   8   6    5.40    0.80
  -4   8   6    6.60    0.90
   4  -8   6    6.20    1.00
  -4  -4   6    4.80    0.90
  -8   5  -6   -0.40    0.30
  -5  -3  -6   -0.20    0.40
   3  -8  -6    0.10    0.40
  -3   8  -6   -0.10    0.40
   5   3  -6    0.00    0.50
   8  -5  -6   -0.30    0.40
  -3   8  -6    0.00    0.30
   3  -8   6    0.60    0.60
  -8   5   6    0.70    0.70
   5   3   6   -0.10    0.40
   8  -5   6    0.00    0.50
  -3   8   6    0.20    0.50
  -5  -3   6   -0.10    0.50
   6   2  -6   25.30    2.00
  -8   6  -6   22.10    1.50
  -2   8  -6   26.40    1.70
  -2   8  -6   24.60    1.30
   2  -8  -6   24.90    1.40
   8  -6  -6   25.10    1.60
  -6  -2  -6   22.20    1.40
   2  -8   6   22.90    1.60
   8  -6   6   26.50    1.60
  -2   8   6   25.10    1.50
   6   2   6   24.90    1.60
  -6  -2   6   23.60    1.60
  -8   6   6   23.00    1.80
  -1   8  -6   19.80    1.60
   1  -8  -6   16.80    1.30
   7   1  -6   21.80    1.90
  -8   7  -6   17.40    1.40
  -7  -1  -6   17.60    1.30
   8  -7  -6   17.50    1.30
   8  -7   6   18.00    1.50
  -8   7   6   18.70    1.70
  -7  -1   6   20.60    1.70
   1  -8   6   18.70    1.50
  -1   8   6   19.30    1.40
   7   1   6   20.40    1.40
   0   8  -6   21.30    1.80
   8  -8  -6   19.50    1.40
   8   0  -6   20.20    1.90
  -8   8  -6   18.10    1.40
   0  -8  -6   19.10    1.40
  -8   0  -6   18.50    1.40
  -8   0   6   19.10    1.70
   8  -8   6   23.10    1.70
   8   0   6   20.20    1.40
  -8   8   6   21.40    1.90
   0  -8   6   20.40    1.60
   0   8   6   22.50    1.50
  -8   9  -6    2.70    0.70
   9  -1  -6    6.30    1.30
   1   8  -6    3.70    1.10
   8  -9  -6    2.80    0.60
  -1  -8  -6    3.40    0.80
  -9   1  -6    3.10    0.80
  -1  -8   6    2.70    0.80
   8  -9   6    3.40    0.90
   9  -1   6    3.20    0.70
  -8   9   6    3.20    0.70
  -8   9   6    2.30    0.90
   1   8   6    2.30    0.70
  -9   1   6    3.00    0.90
  -7   9  -6    5.90    1.00
   7  -9  -6    4.50    0.80
  -9   2  -6    4.40    0.80
   9  -2  -6    4.80    1.10
  -2  -7  -6    4.20    0.90
   2   7  -6   10.20    1.50
  -2  -7   6    5.10    1.00
  -9   2   6    2.60    0.90
   2   7   6    5.00    0.90
  -7   9   6    5.50    0.80
  -7   9   6    7.00    1.20
   7  -9   6    4.80    1.00
   9  -2   6    4.90    0.70
   9  -3  -6    3.90    1.00
   3   6  -6    3.10    1.00
  -9   3  -6    2.70    0.70
   6  -9  -6    3.60    0.70
  -6   9  -6    2.80    0.70
  -3  -6  -6    2.90    0.70
   9  -3   6    3.50    0.70
  -9   3   6    2.00    0.90
   3   6   6    2.90    0.80
  -6   9   6    2.70    0.80
  -3  -6   6    2.90    0.80
   6  -9   6    2.60    0.80
  -4  -5  -6   13.30    1.20
  -9   4  -6   13.30    1.40
  -5   9  -6   12.20    1.10
   4   5  -6   13.60    1.70
   9  -4  -6   15.30    1.50
   5  -9  -6   12.50    1.10
   4   5   6   14.90    1.30
  -5   9   6   14.30    1.20
   9  -4   6   13.00    1.20
  -9   4   6   14.10    1.70
   5  -9   6   12.00    1.40
  -4  -5   6   16.60    1.40
   9  -5  -6   11.80    1.40
  -5  -4  -6   12.80    1.20
  -9   5  -6   14.60    1.30
  -4   9  -6   14.10    1.10
   5   4  -6   14.00    1.90
   4  -9  -6   15.00    1.20
  -4   9   6   14.10    1.20
   5   4   6   14.20    1.30
  -9   5   6   17.00    1.90
   4  -9   6   12.10    1.40
  -5  -4   6   12.50    1.40
   3  -9  -6    2.50    0.60
   6   3  -6    4.20    1.20
   9  -6  -6    2.90    0.80
  -9   6  -6    3.20    0.80
  -3   9  -6    2.60    0.60
  -6  -3  -6    1.80    0.60
   9  -6   6    3.60    0.80
  -3   9   6    1.90    0.70
  -6  -3   6    1.40    0.70
   6   3   6    2.10    0.70
   3  -9   6    3.10    0.80
  -9   6   6    3.30    1.00
   9  -7  -6    6.00    0.90
  -7  -2  -6    3.80    0.80
  -2   9  -6    6.50    1.00
  -2   9  -6    4.50    1.00
  -9   7  -6    4.90    0.90
   2  -9  -6    5.10    0.90
   7   2  -6    6.20    1.30
   7   2   6    5.90    0.90
  -7  -2   6    5.30    1.00
  -2   9   6    3.50    0.80
   9  -7   6    3.90    0.90
  -9   7   6    3.80    1.10
   2  -9   6    5.60    1.00
   8   1  -6    2.60    1.00
   1  -9  -6    2.80    0.70
   9  -8  -6    1.00    0.50
  -8  -1  -6    2.00    0.70
  -1   9  -6    2.60    0.90
  -9   8  -6    2.20    0.70
  -8  -1   6    2.20    0.80
  -1   9   6    2.40    0.70
   9  -8   6    2.20    0.80
   1  -9   6    1.80    0.70
   8   1   6    2.70    0.70
  -9   8   6    5.10    1.20
   9   0  -6   27.70    2.30
   0   9  -6   26.40    2.10
   0  -9  -6   27.40    1.70
  -9   9  -6   27.70    1.80
   9  -9  -6   26.90    1.60
  -9   0  -6   27.00    1.70
   9   0   6   28.70    1.70
   0  -9   6   27.70    1.80
  -9   0   6   26.80    2.00
  -9   9   6   26.60    2.10
   9  -9   6   23.30    1.90
   0   9   6   26.30    1.80
 -10   1  -6    0.90    0.60
  -9  10  -6   -0.20    0.50
   1   9  -6    0.00    0.60
  -1  -9  -6    0.70    0.60
  10  -1  -6    0.00    0.70
   1   9   6   -0.40    0.60
  10  -1   6    0.70    0.50
   9 -10   6   -0.30    0.70
  -1  -9   6    0.10    0.60
 -10   1   6    1.20    0.90
 -10   2  -6    9.70    1.30
  -2  -8  -6    8.40    1.20
   2   8  -6   10.10    1.70
  -8  10  -6    9.20    1.30
   8 -10  -6   10.00    1.50
  10  -2  -6    9.90    1.60
   8 -10  -6    8.60    1.00
  -8  10   6    7.50    1.00
   2   8   6    8.00    1.10
 -10   2   6   10.00    1.60
  -2  -8   6    7.70    1.10
   8 -10   6    7.80    1.30
  10  -3  -6    4.10    1.10
   7 -10  -6    4.00    1.00
 -10   3  -6    3.70    0.90
  -7  10  -6    3.70    0.90
  -3  -7  -6    3.90    0.90
   3   7  -6    4.10    1.20
  -3  -7   6    1.80    0.80
   7 -10   6    3.00    0.90
 -10   3   6    4.60    1.20
   3   7   6    3.40    0.90
   4   6  -6    5.00    1.30
   6 -10  -6    2.80    0.70
 -10   4  -6    3.10    0.80
  -4  -6  -6    2.10    0.70
  -6  10  -6    1.70    0.70
  10  -4  -6    2.50    0.80
   6 -10  -6    2.20    0.80
   4   6   6    2.30    0.80
   6 -10   6    1.80    0.80
 -10   4   6    3.40    1.10
  -6  10   6    3.10    0.70
  10  -4   6    1.50    0.70
  -4  -6   6    1.70    0.70
   5   5  -6    7.90    1.60
  10  -5  -6    6.40    1.20
  -5  10  -6    8.40    1.10
   5 -10  -6    7.60    1.00
  -5  -5  -6    8.50    1.10
 -10   5  -6    7.70    1.20
  10  -5   6    7.70    1.10
  -5  10   6    7.70    1.00
 -10   5   6    5.40    1.30
  -5  -5   6    7.10    1.10
   5 -10   6    8.30    1.30
   5   5   6    5.90    1.10
  -6  -4  -6    3.90    0.80
   4 -10  -6    4.20    0.80
  10  -6  -6    2.60    0.80
   6   4  -6    3.00    1.10
 -10   6  -6    1.40    0.60
  -4  10  -6    2.70    0.70
  -4  10   6    2.10    0.70
  10  -6   6    3.40    0.90
   6   4   6    3.70    0.90
   4 -10   6    4.40    1.00
 -10   6   6    3.10    1.00
  -6  -4   6    2.60    0.80
  -7  -3  -6    3.60    0.80
  10  -7  -6    4.30    0.90
   7   3  -6    3.80    1.20
  -3  10  -6    4.00    0.80
   3 -10  -6    4.40    0.80
 -10   7  -6    4.40    0.90
  -3  10   6    2.80    0.80
   3 -10   6    2.50    0.80
   7   3   6    3.10    0.90
  10  -7   6    4.10    1.00
  -7  -3   6    3.00    0.90
 -10   7   6    4.10    1.20
   8   2  -6   10.70    1.90
 -10   8  -6    8.70    1.20
   2 -10  -6    7.60    1.10
  -8  -2  -6    7.70    1.10
  10  -8  -6    6.90    1.00
 -10   8   6   13.00    1.90
  -8  -2   6    9.50    1.40
   2 -10   6    8.10    1.20
   8   2   6    8.40    1.20
  10  -8   6    9.50    1.30
  -2  10   6    9.30    1.20
  -9  -1  -6    0.40    0.60
 -10   9  -6    0.00    0.60
   9   1  -6    1.30    1.00
   1 -10  -6    0.70    0.60
  -9  -1   6   -0.50    0.60
  10  -9   6    0.40    0.80
   9   1   6    1.60    0.70
   1 -10   6    0.30    0.70
 -10   9   6    0.30    0.80
  -1  10   6    0.00    0.60
 -10   0  -6    1.30    0.70
  10   0  -6    0.60    0.90
 -10  10  -6    1.10    0.70
   0  10  -6    2.10    1.00
   0 -10  -6    1.90    0.80
 -10   0   6    1.50    1.00
 -10  10   6    1.00    0.90
   0  10   6    1.20    0.80
   0 -10   6    0.30    0.70
  10   0   6    1.60    0.70
  10 -10   6    3.10    1.00
  -2  -9  -6    4.30    1.00
  -9  11  -6    5.80    1.10
   9 -11  -6    6.70    1.30
  11  -2  -6    5.50    1.40
 -11   2  -6    4.10    1.00
   2   9  -6    6.00    1.40
   2   9   6    5.50    1.10
  -9  11   6    6.70    1.10
   9 -11   6    8.60    1.40
  -2  -9   6    5.60    1.10
 -11   2   6    7.70    1.50
   3   8  -6    2.00    1.10
 -11   3  -6    2.80    0.90
  11  -3  -6    2.70    1.10
  -3  -8  -6    2.20    0.80
   8 -11  -6    3.10    1.00
  -8  11  -6    2.30    0.80
   3   8   6    2.70    0.90
  -3  -8   6    2.00    0.90
 -11   3   6    4.40    1.20
   8 -11   6    1.90    0.90
  -8  11   6    1.00    0.70
 -11   4  -6   30.20    2.00
   4   7  -6   36.00    2.80
  -7  11  -6   32.10    1.90
  -4  -7  -6   31.80    1.90
   7 -11  -6   30.80    1.70
  11  -4  -6   31.30    2.40
   7 -11   6   32.80    2.20
 -11   4   6   26.70    2.30
  -7  11   6   31.00    1.80
   4   7   6   31.40    2.00
  -4  -7   6   35.80    2.10
   5   6  -6    4.90    1.40
  11  -5  -6    5.60    1.20
   6 -11  -6    4.00    0.90
 -11   5  -6    5.20    1.00
  -5  -6  -6    4.10    0.90
  -6  11  -6    4.90    0.90
  -6  11   6    6.40    1.00
   5   6   6    5.20    1.00
  -5  -6   6    5.60    1.10
 -11   5   6    5.20    1.30
   6 -11   6    4.70    1.00
  11  -5   6    6.30    1.10
  -6  -5  -6    4.50    0.90
 -11   6  -6    5.20    1.00
   5 -11  -6    4.90    0.90
  -5  11  -6    7.70    1.10
   6   5  -6    6.70    1.60
  11  -6  -6    5.90    1.20
   6   5   6    5.30    1.10
  -5  11   6    5.00    0.90
  -6  -5   6    6.10    1.10
   5 -11   6    6.30    1.10
  11  -6   6    6.30    1.10
 -11   6   6    4.50    1.20
   7   4  -6   28.10    2.60
   4 -11  -6   29.20    1.80
  -4  11  -6   34.30    1.80
  11  -7  -6   31.50    2.10
  -7  -4  -6   31.60    1.90
 -11   7  -6   32.40    2.10
  11  -7   6   32.50    2.00
 -11   7   6   30.30    2.50
  -4  11   6   31.10    1.90
  -7  -4   6   32.70    2.10
   7   4   6   32.50    2.10
   4 -11   6   30.20    2.00
  -8  -3  -6    2.70    0.80
   3 -11  -6    4.10    0.90
   8   3  -6    1.30    1.10
 -11   8  -6    2.30    0.80
  -3  11   6    2.00    0.80
  11  -8   6    3.10    1.00
   3 -11   6    3.30    0.90
  -8  -3   6    2.40    0.90
   8   3   6    2.20    0.90
 -11   8   6    1.80    1.10
 -11   9  -6    5.20    1.10
   9   2  -6    5.20    1.50
   2 -11  -6    7.10    1.10
  -9  -2  -6    4.20    1.00
   2 -11   6    4.70    1.10
  -2  11   6    6.00    1.00
  -9  -2   6    6.20    1.20
 -11   9   6    5.50    1.40
  11  -9   6    7.00    1.30
   9   2   6    5.80    1.00
 -12   5  -6    9.30    1.40
  12  -5  -6    9.70    1.60
   7 -12  -6   10.60    1.30
  -5  -7  -6    7.60    1.20
 -12   5   6    8.70    1.70
   7 -12   6    6.70    1.30
  -5  -7   6    8.30    1.30
   6 -12  -6    2.80    0.80
  -6  12  -6    3.20    0.90
  12  -6  -6    3.80    1.10
 -12   6  -6    3.00    0.90
   6   6  -6    4.30    1.40
  -6  -6  -6    1.70    0.80
  12  -6   6    3.90    1.00
   6 -12   6    3.90    1.00
  -6  -6   6    3.00    0.90
   6   6   6    1.90    0.90
 -12   6   6    3.10    1.20
   5 -12  -6   10.10    1.30
 -12   7  -6   11.70    1.60
  -7  -5  -6    9.40    1.30
   5 -12   6    9.40    1.40
  12  -7   6   10.80    1.50
 -12   7   6   11.40    1.90
  -7  -5   6    8.60    1.40
   0   0  -7   -0.20    0.20
   0   0   7   -0.10    0.40
   1   0  -7    0.20    0.20
   0   1  -7    0.00    0.20
   1   0  -7    0.10    0.30
   0   1  -7    0.00    0.20
   0  -1  -7    0.00    0.20
  -1   1  -7   -0.10    0.20
  -1   0  -7    0.00    0.20
   1  -1  -7   -0.10    0.20
  -1   1  -7    0.10    0.20
   0   1   7    0.10    0.40
   1   0   7    0.00    0.30
   1   0   7    0.10    0.40
   1  -1   7    1.20    0.50
   0   1   7    0.10    0.30
  -1   1   7   -0.20    0.30
  -1   0   7    0.00    0.40
   0  -1   7    0.10    0.40
   1   1  -7    9.20    1.00
  -1  -1  -7   11.70    0.70
  -1   2  -7    9.20    0.60
   1  -2  -7    8.70    0.60
   2  -1  -7    9.00    0.90
  -2   1  -7    9.10    0.70
  -1   2  -7    9.70    0.80
  -1   2   7    9.00    0.90
   1  -2   7    9.80    0.90
  -2   1   7   10.40    1.00
  -1  -1   7    9.90    1.00
  -1   2   7    8.10    0.90
   2  -1   7    8.90    0.80
   1   1   7    9.30    0.80
   2  -1   7    9.40    0.90
   1   1   7    8.50    0.80
  -2   0  -7    0.00    0.20
   2  -2  -7    0.10    0.30
   2   0  -7    0.10    0.30
   2  -2  -7    0.30    0.20
   0   2  -7    0.30    0.30
  -2   2  -7    0.10    0.20
  -2   2  -7   -0.40    0.20
   0  -2  -7    0.10    0.20
   0   2  -7    0.00    0.30
   0   2   7    0.30    0.40
  -2   0   7   -0.30    0.30
  -2   2   7    0.30    0.40
   0   2   7    0.00    0.30
   2  -2   7    0.20    0.40
   2   0   7    0.20    0.30
   0  -2   7    0.00    0.40
   2   0   7    0.20    0.40
   3  -1  -7    4.40    0.70
   1   2  -7    4.90    0.80
  -2   3  -7    4.80    0.60
  -2   3  -7    6.20    0.80
   2  -3  -7    4.70    0.50
  -3   1  -7    4.50    0.60
  -1  -2  -7    4.80    0.60
  -2   3   7    4.60    0.70
   3  -1   7    4.90    0.70
   1   2   7    5.10    0.60
  -3   1   7    3.30    0.70
   3  -1   7    5.40    0.70
   2  -3   7    5.10    0.80
   1   2   7    5.50    0.80
  -2   3   7    2.70    0.60
  -1  -2   7    5.10    0.80
  -3   2  -7    4.30    0.60
  -1   3  -7    3.90    0.70
  -1   3  -7    5.10    0.50
   3  -2  -7    3.00    0.60
   2   1  -7    5.40    0.80
   1  -3  -7    4.50    0.50
  -2  -1  -7    6.00    0.60
   2   1   7    5.00    0.60
   1  -3   7    4.00    0.70
  -2  -1   7    4.20    0.70
   2   1   7    4.30    0.70
  -3   2   7    4.80    0.80
   3  -2   7    3.80    0.60
   3  -2   7    4.70    0.70
  -1   3   7    3.60    0.60
  -3   3  -7   -0.10    0.20
  -3   3  -7    0.30    0.30
  -3   0  -7   -0.20    0.30
   0  -3  -7    0.00    0.30
   3   0  -7    0.10    0.40
   3  -3  -7   -0.20    0.30
   0   3  -7    0.40    0.40
   3   0   7    0.30    0.40
  -3   3   7    0.10    0.40
   0   3   7    0.20    0.40
  -3   0   7   -0.10    0.40
   0  -3   7    0.00    0.40
   0   3   7   -0.30    0.30
   3   0   7    0.10    0.30
   3  -3   7   -0.40    0.40
  -3   4  -7   37.80    1.60
  -3   4  -7   36.50    1.40
  -4   1  -7   40.30    1.60
   1   3  -7   35.80    1.90
   3  -4  -7   37.50    1.20
   4  -1  -7   40.60    1.90
  -1  -3  -7   38.20    1.50
  -1  -3   7   35.40    1.80
   1   3   7   36.90    1.30
   4  -1   7   39.60    1.50
  -3   4   7   38.40    1.80
  -4   1   7   39.80    1.90
   4  -1   7   39.30    1.60
   3  -4   7   36.30    1.70
   1   3   7   39.50    1.70
  -3   4   7   40.10    1.80
  -2   4  -7  175.38    3.50
   2   2  -7  173.38    4.50
  -4   2  -7  179.98    3.80
  -2  -2  -7  180.18    3.60
  -2   4  -7  170.68    4.10
   2  -4  -7  177.78    3.40
   4  -2  -7  177.38    4.40
   4  -2   7  177.38    3.90
  -2  -2   7  176.78    4.30
  -2   4   7  176.28    4.20
   2  -4   7  168.98    4.20
  -4   2   7  180.38    4.40
  -2   4   7  185.38    4.10
   2   2   7  178.58    4.10
   2   2   7  182.28    3.50
   4  -2   7  171.28    3.80
  -4   3  -7   37.70    1.50
   3   1  -7   40.20    2.00
   4  -3  -7   39.50    1.80
   1  -4  -7   36.40    1.40
  -3  -1  -7   36.40    1.40
  -1   4  -7   36.60    1.30
  -1   4  -7   39.40    1.80
  -1   4   7   35.10    1.70
  -1   4   7   38.20    1.50
  -4   3   7   37.00    1.80
   1  -4   7   40.70    1.90
   3   1   7   37.60    1.40
  -3  -1   7   33.40    1.80
   3   1   7   37.80    1.60
   4  -3   7   37.90    1.70
  -4   4  -7   -0.10    0.30
   4  -4  -7    0.00    0.30
   0   4  -7    0.20    0.40
   0  -4  -7   -0.80    0.30
   4   0  -7    0.30    0.40
  -4   0  -7   -0.40    0.30
  -4   4  -7    0.00    0.30
   4  -4   7   -0.40    0.40
   0   4   7    0.20    0.40
  -4   4   7   -0.20    0.40
   0   4   7   -0.10    0.30
   4   0   7   -0.10    0.30
   0  -4   7   -0.80    0.40
  -4   0   7   -0.10    0.40
   4   0   7    0.60    0.40
  -1  -4  -7    4.60    0.70
   4  -5  -7    4.50    0.50
   1   4  -7    5.80    1.00
  -4   5  -7    5.10    0.70
  -4   5  -7    6.40    0.80
  -5   1  -7    4.50    0.70
   5  -1  -7    5.80    1.00
  -1  -4   7    4.20    0.90
  -4   5   7    5.10    0.90
   5  -1   7    4.10    0.60
  -5   1   7    4.20    0.90
  -4   5   7    4.80    0.80
   4  -5   7    5.60    0.90
   5  -1   7    4.00    0.70
   1   4   7    4.60    0.70
  -2  -3  -7  191.08    3.90
  -5   2  -7  181.68    4.00
   5  -2  -7  185.08    4.70
  -3   5  -7  185.98    3.80
  -3   5  -7  182.08    4.20
   3  -5  -7  181.68    3.60
   2   3  -7  190.48    5.00
   5  -2   7  185.78    4.00
   5  -2   7  181.68    4.00
  -5   2   7  188.98    4.80
   3  -5   7  181.38    4.40
  -3   5   7  187.48    4.40
   2   3   7  187.38    4.30
  -2  -3   7  189.88    4.60
  -3   5   7  185.78    4.40
  -3  -2  -7  187.78    3.90
  -2   5  -7  184.38    4.40
   2  -5  -7  187.08    3.70
   5  -3  -7  191.78    4.70
   3   2  -7  186.48    5.00
  -5   3  -7  190.58    4.10
  -2   5  -7  181.58    3.70
   5  -3   7  184.28    3.90
   2  -5   7  182.78    4.50
   5  -3   7  188.28    4.20
  -5   3   7  185.08    4.70
  -3  -2   7  189.78    4.60
  -2   5   7  184.08    4.20
  -2   5   7  177.98    4.30
   3   2   7  181.18    4.20
  -5   4  -7    5.40    0.70
  -4  -1  -7    3.20    0.60
  -1   5  -7    5.90    0.90
   1  -5  -7    4.20    0.70
   4   1  -7    3.20    0.80
  -5   4  -7    4.80    0.70
   5  -4  -7    4.10    0.70
   1  -5   7    3.70    0.80
   5  -4   7    5.60    0.90
   4   1   7    4.90    0.70
  -4  -1   7    4.10    0.80
  -1   5   7    6.40    0.90
  -5   4   7    3.40    0.80
  -1   5   7    4.60    0.70
   0   5  -7   -0.50    0.40
   0  -5  -7   -0.30    0.40
   5   0  -7   -0.30    0.30
   5  -5  -7   -0.10    0.30
  -5   5  -7    0.10    0.30
  -5   5  -7    0.20    0.30
  -5   0  -7   -0.40    0.30
   5   0   7    0.20    0.50
   0  -5   7   -0.80    0.40
  -5   5   7    0.80    0.50
   0   5   7    0.00    0.40
  -5   0   7    0.40    0.50
   5   0   7    0.00    0.40
   5  -5   7    0.40    0.50
   6  -1  -7    1.40    0.70
  -6   1  -7    1.50    0.50
   5  -6  -7    1.50    0.50
  -1  -5  -7    1.10    0.50
   1   5  -7    1.20    0.60
   5  -6  -7    1.60    0.70
  -5   6  -7    1.30    0.50
   6  -1   7    1.90    0.50
   1   5   7    1.40    0.60
   5  -6   7    0.90    0.60
   6  -1   7    1.10    0.50
  -6   1   7    1.90    0.70
  -5   6   7    0.50    0.60
  -1  -5   7    1.10    0.60
  -4   6  -7   18.30    1.10
   4  -6  -7   17.80    1.00
  -6   2  -7   18.00    1.20
   2   4  -7   18.80    1.60
   6  -2  -7   17.70    1.50
  -4   6  -7   18.80    1.20
  -2  -4  -7   18.60    1.20
  -4   6   7   20.40    1.40
   4  -6   7   17.70    1.40
   6  -2   7   18.40    1.10
  -6   2   7   18.50    1.50
  -2  -4   7   17.20    1.40
   2   4   7   17.70    1.30
   6  -2   7   19.10    1.20
  -4   6   7   16.30    1.30
  -6   3  -7   38.60    1.70
   6  -3  -7   36.10    1.90
  -3   6  -7   34.90    1.70
   3   3  -7   38.20    2.20
  -3  -3  -7   36.90    1.60
   3  -6  -7   37.10    1.50
  -3   6  -7   34.80    1.50
   3  -6   7   38.40    2.00
  -6   3   7   32.90    2.00
   6  -3   7   36.90    1.70
  -3   6   7   37.70    1.80
   6  -3   7   38.90    1.50
  -3   6   7   39.80    1.80
  -3  -3   7   39.20    2.00
   3   3   7   39.00    1.80
   4   2  -7   18.80    1.60
   2  -6  -7   18.30    1.10
  -6   4  -7   18.00    1.20
  -2   6  -7   19.60    1.40
  -4  -2  -7   19.50    1.20
  -2   6  -7   19.30    1.10
   6  -4  -7   18.00    1.40
  -2   6   7   15.70    1.30
   4   2   7   19.40    1.30
   2  -6   7   21.40    1.50
   6  -4   7   18.20    1.10
   6  -4   7   19.70    1.30
  -6   4   7   19.40    1.50
  -2   6   7   19.90    1.50
  -4  -2   7   19.20    1.50
   6  -5  -7    1.50    0.50
  -5  -1  -7    0.70    0.40
  -1   6  -7    1.40    0.60
   5   1  -7    2.70    0.80
  -6   5  -7    1.80    0.50
   1  -6  -7    0.90    0.50
  -5  -1   7    2.50    0.70
   1  -6   7    1.10    0.60
  -6   5   7    0.20    0.60
   6  -5   7    1.00    0.60
   5   1   7    1.00    0.50
  -1   6   7    1.70    0.60
   0  -6  -7   -0.10    0.40
  -6   6  -7    0.00    0.40
   0   6  -7   -0.60    0.40
   6   0  -7    0.20    0.60
  -6   0  -7   -0.10    0.30
   6  -6  -7    0.30    0.40
   0  -6   7    0.20    0.50
   6  -6   7    0.30    0.50
   6   0   7   -0.40    0.40
  -6   0   7   -0.60    0.50
  -6   6   7   -0.10    0.60
   0   6   7    0.30    0.50
   6  -7  -7   12.90    1.20
   1   6  -7   15.00    1.70
  -7   1  -7   14.40    1.20
  -1  -6  -7   13.10    1.10
   7  -1  -7   14.40    1.70
  -6   7  -7   14.50    1.20
   6  -7   7   11.70    1.30
  -7   1   7   14.00    1.60
   7  -1   7   15.10    1.10
   1   6   7   12.90    1.20
  -6   7   7   13.40    1.50
  -1  -6   7   15.50    1.40
  -7   2  -7    3.70    0.70
   5  -7  -7    3.20    0.60
   2   5  -7    4.30    1.00
  -2  -5  -7    3.70    0.70
   7  -2  -7    2.80    0.80
  -5   7  -7    3.30    0.70
   7  -2   7    1.60    0.50
  -5   7   7    4.10    0.90
  -2  -5   7    4.00    0.90
   2   5   7    3.30    0.70
  -7   2   7    2.90    0.90
   5  -7   7    1.90    0.70
  -5   7   7    2.80    0.70
   7  -2   7    3.10    0.60
   3   4  -7    2.40    0.80
   4  -7  -7    2.50    0.50
  -3  -4  -7    2.00    0.60
  -7   3  -7    3.10    0.70
  -4   7  -7    2.00    0.60
   7  -3  -7    2.60    0.80
  -4   7   7    2.70    0.70
  -4   7   7    1.70    0.70
   4  -7   7    2.50    0.80
  -7   3   7    4.50    1.00
   7  -3   7    3.90    0.70
   3   4   7    2.30    0.70
  -3  -4   7    1.80    0.70
   7  -3   7    1.80    0.50
   7  -4  -7    3.40    0.80
  -4  -3  -7    3.10    0.60
  -3   7  -7    3.60    0.60
  -3   7  -7    2.10    0.70
  -7   4  -7    2.10    0.60
   4   3  -7    1.40    0.80
   3  -7  -7    3.30    0.60
   4   3   7    3.60    0.80
   7  -4   7    2.60    0.70
  -4  -3   7    1.70    0.70
  -7   4   7    2.70    0.90
  -3   7   7    2.30    0.70
   3  -7   7    2.60    0.80
   5   2  -7    2.60    0.90
  -2   7  -7    3.60    0.80
   2  -7  -7    2.00    0.60
  -5  -2  -7    3.10    0.70
  -7   5  -7    3.80    0.80
   7  -5  -7    2.50    0.70
  -2   7   7    2.60    0.70
   5   2   7    2.60    0.70
   2  -7   7    3.80    0.80
  -7   5   7    3.50    1.00
   7  -5   7    3.60    0.80
  -5  -2   7    3.80    0.90
  -7   6  -7   16.00    1.30
  -6  -1  -7   13.80    1.10
   1  -7  -7   12.90    1.10
   6   1  -7   16.70    1.90
  -1   7  -7   12.40    1.50
   7  -6  -7   15.90    1.30
  -1   7   7   13.50    1.30
   6   1   7   12.70    1.20
  -7   6   7   13.10    1.60
  -6  -1   7   15.50    1.50
   7  -6   7   12.90    1.30
   1  -7   7   10.40    1.30
  -7   0  -7    0.80    0.50
  -7   7  -7   -0.10    0.40
   7  -7  -7    0.10    0.40
   0   7  -7   -0.70    0.50
   0  -7  -7    0.10    0.50
   7   0  -7    0.00    0.60
   0  -7   7    0.10    0.50
  -7   0   7    0.00    0.60
   0   7   7    0.80    0.60
  -7   7   7   -0.50    0.60
   7   0   7    0.00    0.50
   7  -7   7   -0.40    0.60
  -7   8  -7   18.90    1.40
   1   7  -7   17.70    2.00
  -1  -7  -7   18.70    1.40
  -8   1  -7   17.00    1.40
   8  -1  -7   18.60    2.00
   7  -8  -7   18.00    1.30
   1   7   7   17.30    1.50
   8  -1   7   15.70    1.20
   7  -8   7   18.80    1.60
  -1  -7   7   17.30    1.60
  -8   1   7   12.50    1.60
  -7   8   7   21.40    1.80
   6  -8  -7    1.30    0.50
  -8   2  -7    2.60    0.70
   2   6  -7    4.40    1.10
   8  -2  -7    2.40    0.90
  -6   8  -7    1.90    0.60
  -2  -6  -7    1.70    0.70
  -6   8   7    3.30    0.90
   8  -2   7    2.20    0.60
   6  -8   7    2.30    0.80
  -8   2   7    2.30    0.90
  -2  -6   7    0.80    0.70
   2   6   7    1.60    0.70
   8  -3  -7    6.80    1.20
   5  -8  -7    7.10    0.80
  -5   8  -7    5.10    0.80
  -3  -5  -7    4.10    0.80
  -8   3  -7    4.00    0.80
   3   5  -7    7.20    1.30
   5  -8   7    5.80    1.00
   3   5   7    4.40    0.90
  -3  -5   7    5.60    1.00
   8  -3   7    6.30    0.90
  -5   8   7    6.70    1.10
  -8   3   7    5.40    1.20
  -5   8   7    6.00    0.90
  -8   4  -7    6.70    1.00
  -4  -4  -7    6.20    0.90
   4   4  -7   10.00    1.60
  -4   8  -7    9.10    1.00
   8  -4  -7    7.70    1.20
   4  -8  -7    7.70    0.90
   8  -4   7    7.20    1.00
  -4   8   7    7.50    1.00
  -8   4   7    7.60    1.30
   4   4   7    6.40    0.90
   4  -8   7    7.00    1.10
  -4  -4   7    8.70    1.20
   3  -8  -7    5.60    0.80
   8  -5  -7    6.80    1.10
  -3   8  -7    8.40    1.10
  -5  -3  -7    5.00    0.80
   5   3  -7    8.80    1.50
  -8   5  -7    4.40    0.80
  -5  -3   7    5.90    1.00
  -8   5   7    7.50    1.30
  -3   8   7    5.60    0.90
   8  -5   7    6.20    1.00
   3  -8   7    4.10    0.90
   5   3   7    5.40    0.90
   2  -8  -7    2.90    0.70
  -2   8  -7    0.80    0.60
  -6  -2  -7    1.40    0.60
   6   2  -7    1.80    0.90
  -8   6  -7    1.60    0.60
   8  -6  -7    2.00    0.70
   8  -6   7    2.20    0.70
  -2   8   7    1.40    0.70
  -8   6   7    1.40    0.80
  -6  -2   7    2.50    0.80
   2  -8   7    3.00    0.90
   6   2   7    1.00    0.60
  -7  -1  -7   17.40    1.40
   8  -7  -7   19.70    1.50
  -1   8  -7   20.40    1.70
  -8   7  -7   17.60    1.40
   1  -8  -7   15.60    1.30
   7   1  -7   17.30    2.00
  -8   7   7   18.90    1.80
   8  -7   7   18.40    1.60
   1  -8   7   18.70    1.60
  -1   8   7   18.40    1.50
  -7  -1   7   15.50    1.70
   7   1   7   14.40    1.30
   8  -8  -7   -0.30    0.40
   0  -8  -7   -0.20    0.50
   8   0  -7   -0.70    0.60
  -8   0  -7    0.00    0.50
   0   8  -7    0.80    0.70
  -8   8  -7   -0.30    0.50
   0  -8   7   -0.40    0.60
   8  -8   7    0.10    0.70
  -8   0   7    0.00    0.60
   0   8   7    0.50    0.60
  -8   8   7   -0.80    0.50
   8   0   7    0.90    0.60
   1   8  -7    0.30    0.70
  -8   9  -7    0.20    0.50
  -1  -8  -7   -0.30    0.50
   8  -9  -7    0.40    0.50
   9  -1  -7    0.50    0.70
  -9   1  -7    0.10    0.50
   8  -9   7    0.10    0.70
  -9   1   7    0.40    0.70
   9  -1   7    0.30    0.50
  -1  -8   7    0.50    0.70
   1   8   7   -0.70    0.50
  -8   9   7   -0.50    0.70
   2   7  -7    2.10    0.90
  -7   9  -7    1.20    0.60
  -9   2  -7    0.40    0.60
   9  -2  -7   -0.20    0.60
   7  -9  -7    0.30    0.40
  -2  -7  -7    0.60    0.60
   7  -9   7   -1.00    0.60
   2   7   7    0.70    0.60
  -2  -7   7   -0.40    0.60
  -7   9   7    1.10    0.80
  -9   2   7    0.20    0.70
  -6   9  -7    5.40    0.90
   3   6  -7    6.00    1.40
  -9   3  -7    2.90    0.80
   6  -9  -7    4.50    0.80
   9  -3  -7    4.90    1.10
  -3  -6  -7    4.20    0.90
  -3  -6   7    3.30    0.90
   3   6   7    4.60    0.90
  -6   9   7    5.50    1.10
  -6   9   7    5.70    0.90
   6  -9   7    4.40    1.00
  -9   3   7    4.50    1.10
   9  -4  -7   95.09    3.70
  -9   4  -7   88.89    3.10
  -5   9  -7   82.09    2.80
   4   5  -7   88.29    4.00
   5  -9  -7   85.69    2.60
  -4  -5  -7   87.99    2.90
   4   5   7   83.69    3.10
   5  -9   7   88.79    3.30
  -4  -5   7   90.59    3.30
  -9   4   7   86.79    3.70
  -5   9   7   87.79    3.00
   9  -4   7   96.99    3.00
  -4   9  -7   88.59    2.80
   4  -9  -7   87.69    2.80
  -9   5  -7   88.49    3.10
  -5  -4  -7   86.49    2.90
   9  -5  -7   89.89    3.50
   5   4  -7   88.49    4.00
  -9   5   7   98.19    3.90
  -5  -4   7   92.89    3.40
   5   4   7   87.79    3.10
   9  -5   7   89.39    3.00
   4  -9   7   86.89    3.30
  -4   9   7   89.89    3.10
   9  -6  -7    3.70    0.90
  -6  -3  -7    3.60    0.80
   3  -9  -7    4.80    0.80
   6   3  -7    5.50    1.30
  -9   6  -7    4.30    0.90
   3  -9   7    4.90    1.00
  -3   9   7    5.00    0.90
  -6  -3   7    2.90    0.90
   9  -6   7    3.30    0.90
  -9   6   7    5.00    1.20
   6   3   7    4.90    0.90
   7   2  -7    0.10    0.70
  -9   7  -7   -0.20    0.50
  -7  -2  -7   -0.60    0.40
   9  -7  -7    1.00    0.60
   2  -9  -7   -0.30    0.50
  -7  -2   7    0.40    0.70
   7   2   7   -0.10    0.50
   2  -9   7    0.90    0.70
  -9   7   7   -0.30    0.70
  -2   9   7   -0.40    0.50
   9  -7   7    1.10    0.70
  -1   9  -7   -0.40    0.60
   1  -9  -7    0.80    0.60
  -8  -1  -7   -0.10    0.50
   8   1  -7    0.70    0.80
  -9   8  -7   -0.20    0.50
   9  -8  -7    0.40    0.50
  -1   9   7    0.50    0.60
  -8  -1   7   -0.20    0.70
  -9   8   7    1.50    0.90
   1  -9   7    0.60    0.70
   8   1   7    0.40    0.60
   9  -8   7   -0.50    0.60
   9   0  -7    0.00    0.80
   0  -9  -7   -0.30    0.60
   9  -9  -7    0.20    0.50
  -9   0  -7    0.00    0.50
  -9   9  -7    0.30    0.50
   0   9  -7   -0.20    0.70
   0  -9   7    0.40    0.60
   0   9   7    0.40    0.60
  -9   9   7   -0.30    0.80
   9   0   7   -0.40    0.50
  -9   0   7    0.50    0.70
   9  -9   7    0.80    0.80
 -10   1  -7    1.10    0.70
  10  -1  -7    0.80    0.90
   1   9  -7    0.60    0.90
  -1  -9  -7    1.30    0.70
  -9  10  -7    0.90    0.70
   9 -10   7    1.40    0.90
   1   9   7    0.80    0.70
  -1  -9   7    0.50    0.80
 -10   1   7    1.90    1.00
  -9  10   7    0.90    0.90
  10  -2  -7    9.90    1.70
  -8  10  -7    6.60    1.10
   2   8  -7    7.40    1.60
   8 -10  -7    6.80    1.00
 -10   2  -7    9.10    1.30
  -2  -8  -7    9.60    1.30
  -2  -8   7    7.70    1.30
   8 -10   7    9.40    1.40
  -8  10   7    8.40    1.40
 -10   2   7    8.30    1.50
   2   8   7    6.20    1.10
  10  -3  -7    2.00    1.00
  -3  -7  -7    1.20    0.70
  -7  10  -7    1.60    0.70
 -10   3  -7    1.40    0.70
   3   7  -7    2.50    1.10
   7 -10  -7    3.40    1.00
   7 -10  -7    2.40    0.70
 -10   3   7    1.70    1.00
  -3  -7   7    3.10    1.00
   7 -10   7    2.40    0.90
   3   7   7    2.50    0.80
  -6  10  -7   17.90    1.50
   4   6  -7   18.30    2.30
  10  -4  -7   20.60    2.00
  -4  -6  -7   16.40    1.40
 -10   4  -7   21.00    1.70
   6 -10  -7   15.40    1.30
 -10   4   7   20.40    2.20
  -4  -6   7   13.20    1.50
  -6  10   7   19.60    1.60
   4   6   7   19.00    1.60
   6 -10   7   18.40    1.70
  -5  -5  -7   74.39    2.70
   5   5  -7   70.39    3.80
   5 -10  -7   73.89    2.60
  -5  10  -7   72.49    2.70
 -10   5  -7   74.49    3.00
  10  -5  -7   75.19    3.30
  -5  10   7   76.69    2.80
  10  -5   7   78.29    2.90
   5   5   7   74.79    3.00
   5 -10   7   76.49    3.10
 -10   5   7   70.69    3.60
  -5  -5   7   74.69    3.10
   6   4  -7   27.10    2.90
  -6  -4  -7   17.10    1.40
 -10   6  -7   16.90    1.50
  10  -6  -7   16.40    1.60
   4 -10  -7   15.20    1.30
   4 -10   7   19.70    1.80
  10  -6   7   18.10    1.60
   6   4   7   17.90    1.60
  -6  -4   7   14.70    1.70
 -10   6   7   15.00    2.00
  -4  10   7   16.90    1.50
   3 -10  -7    1.80    0.70
   7   3  -7    3.70    1.20
  -7  -3  -7    1.40    0.70
 -10   7  -7    1.80    0.70
  10  -7  -7    2.40    0.80
   3 -10   7    1.80    0.80
  10  -7   7    2.80    0.90
   7   3   7    1.90    0.70
  -7  -3   7    1.10    0.80
  -3  10   7    2.10    0.70
 -10   7   7    2.00    1.00
  10  -8  -7    7.50    1.20
   8   2  -7   12.80    2.00
   2 -10  -7    8.00    1.10
 -10   8  -7    7.60    1.20
  -8  -2  -7    8.70    1.20
  -8  -2   7   10.30    1.60
   2 -10   7    8.40    1.40
  -2  10   7    7.40    1.10
  10  -8   7    7.00    1.20
 -10   8   7   10.00    1.70
   8   2   7    7.50    1.10
  -9  -1  -7    1.60    0.70
   9   1  -7    1.50    1.00
 -10   9  -7    0.40    0.60
   1 -10  -7    0.90    0.70
   9   1   7    2.10    0.70
  10  -9   7    0.80    0.90
 -10   9   7    1.50    1.10
  -9  -1   7    1.10    0.90
  -1  10   7    1.10    0.80
   1 -10   7    1.70    0.90
  -7  11  -7   15.60    1.60
   7 -11  -7   11.90    1.30
 -11   4  -7   13.60    1.60
  11  -4  -7   10.90    1.70
  -4  -7  -7   11.80    1.40
   4   7  -7   14.10    2.20
 -11   4   7   10.80    1.70
  -4  -7   7    9.70    1.40
   7 -11   7    8.40    1.30
   4   7   7   11.20    1.40
 -11   5  -7   30.00    2.10
  -5  -6  -7   33.00    2.00
  -6  11  -7   33.60    1.90
   6 -11  -7   34.30    1.90
  11  -5  -7   34.30    2.50
   5   6  -7   34.50    2.90
  -6  11   7   32.60    2.00
 -11   5   7   33.30    2.60
  -5  -6   7   29.70    2.10
   6 -11   7   31.50    2.20
   5   6   7   33.50    2.10
   6   5  -7   32.60    2.80
  11  -6  -7   30.90    2.30
   5 -11  -7   35.00    1.90
 -11   6  -7   36.50    2.20
  -6  -5  -7   34.70    2.00
 -11   6   7   30.50    2.60
   6   5   7   32.20    2.10
   5 -11   7   34.60    2.30
  -6  -5   7   31.50    2.20
  11  -6   7   32.80    2.10
  -5  11   7   33.90    2.00
   7   4  -7   14.20    2.20
  11  -7  -7   10.20    1.50
   4 -11  -7   11.80    1.30
  -7  -4  -7    9.60    1.20
 -11   7  -7    9.50    1.40
   7   4   7    9.80    1.30
  -7  -4   7   10.50    1.50
 -11   7   7   12.50    2.00
   4 -11   7    7.40    1.30
  11  -7   7   10.70    1.40
   0   0  -8   27.50    1.50
   0   0   8   30.00    1.50
  -1   0  -8   15.80    0.90
   1   0  -8   16.50    1.20
   0  -1  -8   16.30    0.80
  -1   1  -8   17.20    1.20
   1  -1  -8   17.20    1.20
   0   1  -8   17.10    1.20
  -1   1  -8   17.60    0.90
  -1   1   8   17.10    1.20
   0   1   8   17.20    1.20
   1  -1   8   17.40    1.30
  -1   0   8   17.00    1.30
   1   0   8   17.40    1.20
   0   1   8   16.90    1.30
   0  -1   8   16.20    1.20
   1   0   8   14.20    1.20
   1   1  -8    0.40    0.40
  -1  -1  -8    1.40    0.40
   2  -1  -8    1.40    0.50
  -1   2  -8    1.40    0.50
  -2   1  -8    2.00    0.40
   1  -2  -8    1.60    0.50
   1   1   8    0.60    0.50
   2  -1   8    1.50    0.60
  -1  -1   8    0.40    0.50
  -2   1   8    0.50    0.50
  -1   2   8    1.90    0.60
   1  -2   8    1.20    0.60
  -1   2   8    1.10    0.50
   2  -1   8    1.60    0.60
   1   1   8    1.70    0.60
   2   0  -8   18.10    1.40
   2  -2  -8   22.60    1.40
   0  -2  -8   20.90    1.00
   0   2  -8   20.30    1.40
  -2   0  -8   21.50    1.10
  -2   2  -8   20.90    1.00
  -2   2  -8   20.40    1.20
   0   2   8   22.70    1.40
   2   0   8   22.50    1.30
  -2   0   8   18.90    1.40
  -2   2   8   17.80    1.30
   0  -2   8   22.30    1.50
   2  -2   8   21.70    1.30
   2   0   8   19.60    1.30
   0   2   8   21.30    1.30
  -3   1  -8    4.20    0.60
  -2   3  -8    2.90    0.60
   3  -1  -8    4.80    0.90
  -2   3  -8    4.30    0.60
  -1  -2  -8    3.80    0.50
   1   2  -8    3.80    0.80
  -3   1   8    3.70    0.80
  -1  -2   8    4.00    0.80
   2  -3   8    3.30    0.70
   1   2   8    3.50    0.60
   3  -1   8    2.60    0.60
  -2   3   8    5.00    0.80
   3  -1   8    5.40    0.80
   1   2   8    2.90    0.70
  -2   3   8    3.20    0.70
  -2  -1  -8    3.40    0.60
  -3   2  -8    3.60    0.60
   2   1  -8    2.40    0.70
  -1   3  -8    3.30    0.70
   3  -2  -8    3.50    0.70
   1  -3  -8    4.00    0.50
   3  -2   8    4.20    0.80
   2   1   8    3.00    0.70
  -3   2   8    4.90    0.90
   2   1   8    3.40    0.60
  -2  -1   8    3.20    0.80
   1  -3   8    3.30    0.80
  -1   3   8    3.80    0.70
  -1   3   8    3.20    0.70
   3  -3  -8   15.00    1.20
   3   0  -8   13.60    1.30
   0   3  -8   14.90    1.30
   0  -3  -8   17.70    1.00
  -3   3  -8   16.50    1.10
  -3   3  -8   17.50    1.00
  -3   0  -8   15.80    1.00
   3   0   8   13.60    1.00
  -3   0   8   16.90    1.40
   0   3   8   17.10    1.30
   3   0   8   16.70    1.20
   0  -3   8   14.10    1.30
   3  -3   8   15.00    1.20
   0   3   8   15.80    1.10
  -3   3   8   18.10    1.40
  -1  -3  -8   10.80    0.90
  -3   4  -8   12.20    0.90
   1   3  -8    8.60    1.20
   4  -1  -8   11.40    1.30
  -3   4  -8   10.90    1.00
  -4   1  -8   10.40    0.90
   3  -4   8   12.30    1.20
   4  -1   8   11.00    1.00
  -3   4   8   11.20    1.20
   1   3   8    8.30    1.00
  -4   1   8   11.20    1.30
  -3   4   8   13.20    1.20
   4  -1   8   11.00    1.00
  -1  -3   8   10.20    1.20
  -2  -2  -8    8.80    0.90
   2  -4  -8    9.20    0.80
  -4   2  -8    8.70    0.90
   4  -2  -8   12.40    1.20
   2   2  -8    9.30    1.20
  -2   4  -8    9.40    1.10
   2   2   8    6.60    0.90
   4  -2   8    9.60    1.00
  -2   4   8   10.40    1.10
   2  -4   8    8.70    1.10
   4  -2   8   10.70    1.00
  -2   4   8    7.70    1.00
  -2  -2   8    6.90    1.00
  -4   2   8    9.30    1.20
  -4   3  -8   12.80    1.00
   1  -4  -8    8.90    0.80
  -4   3  -8   11.40    1.00
  -3  -1  -8   12.40    0.90
   4  -3  -8    8.60    1.10
  -1   4  -8   11.50    1.10
   3   1  -8   11.60    1.40
  -1   4   8   11.80    1.20
   4  -3   8    8.90    1.00
   1  -4   8   12.30    1.30
   3   1   8   10.30    1.00
   3   1   8   12.20    1.10
  -4   3   8   11.50    1.30
  -3  -1   8   11.70    1.30
  -1   4   8   12.20    1.00
  -4   4  -8    9.20    0.90
  -4   0  -8    8.50    0.90
   4   0  -8    8.80    1.20
  -4   4  -8   10.00    0.90
   0   4  -8    9.80    1.20
   4  -4  -8   10.00    1.10
   0  -4  -8    9.30    0.90
   4   0   8    8.90    1.00
   0   4   8    8.70    1.00
  -4   0   8    8.30    1.10
   4   0   8    9.80    0.90
  -4   4   8    9.70    1.20
   4  -4   8   10.40    1.10
   0  -4   8   10.00    1.20
  -5   1  -8    4.90    0.80
   4  -5  -8    6.10    0.90
  -4   5  -8    5.70    0.80
   1   4  -8    6.10    1.10
  -1  -4  -8    4.20    0.70
   5  -1  -8    5.40    1.00
  -4   5  -8    6.60    0.90
   4  -5   8    6.00    1.00
   1   4   8    5.00    0.90
  -4   5   8    5.10    0.90
  -1  -4   8    6.10    1.00
  -5   1   8    7.20    1.20
   5  -1   8    6.40    0.80
   5  -1   8    5.10    0.80
  -2  -3  -8    1.20    0.50
  -3   5  -8    1.30    0.50
   2   3  -8    0.20    0.50
   5  -2  -8    1.10    0.60
  -5   2  -8    1.30    0.50
  -3   5  -8    0.90    0.40
   5  -2   8    0.90    0.50
   5  -2   8    1.70    0.60
  -2  -3   8   -0.50    0.50
  -3   5   8    1.00    0.60
   2   3   8    0.50    0.50
  -5   2   8    1.10    0.70
  -3   5   8    1.30    0.60
   3  -5   8    1.20    0.70
  -5   3  -8    0.60    0.40
  -2   5  -8    0.70    0.50
   5  -3  -8    1.00    0.50
  -3  -2  -8    1.60    0.50
   2  -5  -8    1.10    0.40
   3   2  -8    1.30    0.70
  -2   5   8    0.40    0.60
   2  -5   8    1.40    0.70
   5  -3   8    1.20    0.50
  -3  -2   8    0.80    0.70
   3   2   8    0.90    0.50
  -5   3   8    0.90    0.70
  -2   5   8    0.80    0.50
   5  -3   8    1.20    0.60
   4   1  -8    5.30    1.00
  -4  -1  -8    6.80    0.80
   5  -4  -8    4.90    0.90
  -5   4  -8    5.60    0.70
   1  -5  -8    6.70    0.80
  -5   4  -8    4.50    0.70
  -1   5  -8    5.50    1.00
   4   1   8    5.50    0.90
  -1   5   8    5.00    0.90
   5  -4   8    3.90    0.80
  -4  -1   8    5.90    1.10
   1  -5   8    4.40    0.90
  -5   4   8    5.90    1.00
  -5   5  -8    5.70    0.80
   0   5  -8    5.70    1.10
   5   0  -8    6.60    1.10
  -5   0  -8    7.00    0.90
  -5   5  -8    5.60    0.80
   5  -5  -8    6.20    0.90
   0  -5  -8    4.80    0.70
  -5   5   8    6.20    1.10
   5  -5   8    5.50    1.00
   5   0   8    4.80    0.80
  -5   0   8    5.00    1.00
   0   5   8    5.00    0.90
   0  -5   8    5.50    1.00
   1   5  -8    0.20    0.60
   6  -1  -8   -0.80    0.40
  -5   6  -8    0.30    0.40
   5  -6  -8    0.40    0.40
  -6   1  -8   -0.70    0.40
  -1  -5  -8    0.60    0.50
  -5   6   8    0.40    0.60
  -1  -5   8   -0.70    0.60
  -6   1   8    0.50    0.70
   5  -6   8    0.70    0.70
   6  -1   8    0.00    0.50
   1   5   8    0.50    0.60
  -4   6  -8   31.20    1.50
  -2  -4  -8   37.60    1.70
  -6   2  -8   33.30    1.70
   2   4  -8   30.80    2.10
   6  -2  -8   35.70    2.10
  -4   6  -8   33.80    1.70
   6  -2   8   33.70    1.60
   4  -6   8   35.20    2.00
  -6   2   8   32.80    2.10
   2   4   8   31.60    1.80
  -4   6   8   33.50    1.90
  -2  -4   8   33.70    2.00
  -4   6   8   33.00    1.90
   6  -2   8   35.90    1.70
   3  -6  -8   13.50    1.00
  -6   3  -8   14.70    1.20
   6  -3  -8   12.30    1.40
  -3   6  -8   14.70    1.20
   3   3  -8   15.10    1.80
  -3  -3  -8   12.50    1.10
   3  -6   8   11.50    1.30
  -3   6   8   13.20    1.20
   6  -3   8   12.70    1.20
   3   3   8   14.10    1.30
  -6   3   8   13.40    1.60
  -3  -3   8   13.20    1.50
  -3   6   8   13.10    1.30
   6  -3   8   13.50    1.10
   2  -6  -8   33.20    1.50
   4   2  -8   31.90    2.20
   6  -4  -8   32.90    2.00
  -6   4  -8   33.60    1.70
  -6   4  -8   31.80    1.50
  -2   6  -8   30.80    1.80
  -4  -2  -8   34.30    1.60
   6  -4   8   34.90    1.80
   4   2   8   30.00    1.70
   2  -6   8   32.80    2.00
  -6   4   8   34.90    2.10
  -2   6   8   31.70    1.80
  -4  -2   8   29.60    1.90
   5   1  -8   -0.20    0.50
  -6   5  -8    0.40    0.40
   1  -6  -8    1.50    0.50
   6  -5  -8    0.70    0.50
  -5  -1  -8    0.10    0.40
  -1   6  -8    1.20    0.60
  -1   6   8   -0.40    0.50
   5   1   8    0.20    0.50
  -5  -1   8    0.30    0.60
   6  -5   8    1.10    0.60
   1  -6   8   -0.10    0.60
  -6   5   8    0.50    0.70
  -6   0  -8    7.40    1.00
   6  -6  -8    6.20    0.90
   0   6  -8    7.20    1.20
   6   0  -8    4.80    1.10
  -6   6  -8    5.50    0.90
   0  -6  -8    5.30    0.80
   0   6   8    5.00    0.90
   6   0   8    5.70    0.90
  -6   6   8    5.10    1.10
  -6   0   8    5.90    1.10
   6  -6   8    5.10    1.00
   0  -6   8    5.80    1.00
  -6   7  -8    3.10    0.70
   1   6  -8    2.40    0.90
  -1  -6  -8    1.80    0.60
   6  -7  -8    2.90    0.70
  -7   1  -8    1.10    0.60
   7  -1  -8    1.70    0.80
   7  -1   8    2.50    0.70
  -6   7   8    2.20    0.90
  -7   1   8    1.50    0.90
  -1  -6   8    1.70    0.80
   1   6   8    2.00    0.70
   6  -7   8    1.70    0.80
  -5   7  -8    1.50    0.60
  -7   2  -8    1.50    0.60
   7  -2  -8    2.10    0.80
   2   5  -8    1.50    0.80
  -2  -5  -8    0.70    0.50
   2   5   8    1.50    0.60
  -7   2   8    1.60    0.80
  -5   7   8    1.40    0.70
  -2  -5   8    1.90    0.80
   5  -7   8    0.30    0.70
   7  -2   8    2.30    0.60
   3   4  -8   13.90    1.80
  -4   7  -8   19.70    2.20
   7  -3  -8   12.50    1.60
  -7   3  -8   14.60    1.20
  -3  -4  -8   13.40    1.10
  -7   3   8   13.80    1.60
   7  -3   8   14.50    1.10
   4  -7   8   12.50    1.40
  -4   7   8   11.90    1.30
  -4   7   8   15.70    1.50
   7  -3   8   14.00    1.30
   3   4   8   15.00    1.40
  -3  -4   8   12.00    1.40
  -4  -3  -8   15.00    1.20
   7  -4  -8   13.20    1.50
   3  -7  -8   14.70    1.10
  -7   4  -8   15.20    1.30
  -3   7  -8   15.50    1.50
   4   3  -8   16.70    2.00
  -4  -3   8   13.20    1.50
   3  -7   8   16.10    1.50
  -7   4   8   12.30    1.60
   7  -4   8   17.70    1.40
  -3   7   8   13.20    1.30
   4   3   8   12.00    1.30
  -7   5  -8    1.10    0.50
  -5  -2  -8    2.50    0.70
   7  -5  -8    2.10    0.70
   5   2  -8    1.60    0.80
   2  -7  -8    1.20    0.60
  -2   7  -8    1.50    0.70
  -7   5   8    1.90    0.90
   5   2   8    0.90    0.60
   7  -5   8    1.40    0.70
   2  -7   8    1.20    0.70
  -2   7   8    1.50    0.70
  -5  -2   8    2.30    0.80
  -1   7  -8    1.80    0.70
  -7   6  -8    1.80    0.60
   7  -6  -8    1.30    0.70
   6   1  -8    2.30    1.00
  -6  -1  -8    1.80    0.60
   1  -7  -8    2.70    0.70
  -7   6   8    1.40    0.80
   6   1   8    1.90    0.70
   1  -7   8    1.40    0.70
  -1   7   8    2.00    0.70
  -6  -1   8    2.90    0.90
   7  -6   8    2.60    0.80
   7  -7  -8    0.40    0.50
  -7   0  -8    1.10    0.60
   0  -7  -8    0.40    0.50
  -7   7  -8    2.00    0.70
   0   7  -8    1.50    0.80
   7   0  -8    2.20    1.00
   0  -7   8    0.80    0.70
   7  -7   8    1.70    0.80
   7   0   8    1.30    0.60
  -7   0   8    0.90    0.80
  -7   7   8    1.70    0.90
   0   7   8    0.50    0.70
  -7   8  -8   10.40    1.20
  -1  -7  -8   10.90    1.20
  -8   1  -8   11.50    1.30
   1   7  -8   11.50    1.70
   8  -1  -8    9.70    1.60
   7  -8  -8   11.60    1.40
  -7   8   8   10.90    1.60
   7  -8   8   10.50    1.40
  -1  -7   8    7.60    1.30
  -8   1   8   10.30    1.60
   1   7   8   11.00    1.30
   8  -1   8    8.20    1.00
  -6   8  -8   12.50    1.30
   8  -2  -8   11.30    1.70
  -8   2  -8   12.10    1.40
   2   6  -8   14.50    2.00
  -2  -6  -8   12.60    1.30
   6  -8  -8   12.30    1.30
   2   6   8   10.80    1.20
  -6   8   8   11.40    1.50
   8  -2   8   12.30    1.20
  -2  -6   8   11.90    1.50
  -8   2   8    9.60    1.50
   6  -8   8    8.80    1.30
   8  -3  -8    0.30    0.60
  -5   8  -8    0.10    0.50
   3   5  -8   -0.10    0.70
  -3  -5  -8    0.10    0.50
  -8   3  -8   -0.10    0.50
  -5   8   8   -0.10    0.60
  -3  -5   8    0.10    0.70
  -8   3   8    0.70    0.80
   3   5   8    0.40    0.60
   5  -8   8    0.00    0.70
   8  -4  -8    2.60    0.80
   4   4  -8    2.60    1.00
   4  -8  -8    3.50    0.70
  -4  -4  -8    3.30    0.80
  -8   4  -8    3.60    0.80
   4  -8   8    2.30    0.90
   4   4   8    2.10    0.80
  -4  -4   8    3.20    1.00
  -4   8   8    3.70    0.90
   8  -4   8    4.30    0.90
  -8   4   8    3.70    1.10
  -5  -3  -8    0.50    0.50
   5   3  -8    0.00    0.70
  -8   5  -8   -0.40    0.40
   8  -5  -8   -0.20    0.50
   3  -8  -8   -0.10    0.50
  -3   8   8    0.40    0.60
   3  -8   8    0.00    0.60
   5   3   8   -0.50    0.50
   8  -5   8    0.40    0.60
  -8   5   8   -0.70    0.70
  -5  -3   8   -0.20    0.60
  -6  -2  -8   13.30    1.40
   6   2  -8   10.70    1.70
   2  -8  -8   11.90    1.20
  -8   6  -8   10.60    1.30
   8  -6  -8    9.40    1.30
   8  -6   8    9.80    1.30
  -8   6   8    9.30    1.50
   2  -8   8    7.80    1.20
  -6  -2   8   12.60    1.60
  -2   8   8    9.30    1.20
   6   2   8    9.90    1.20
   8  -7  -8    8.50    1.30
  -7  -1  -8    9.40    1.20
   7   1  -8   12.90    1.90
  -1   8  -8    9.50    1.50
   1  -8  -8   11.20    1.20
  -8   7  -8   12.40    1.40
   1  -8   8   11.10    1.40
   7   1   8   10.30    1.20
  -7  -1   8    7.30    1.30
   8  -7   8   10.60    1.40
  -8   7   8   10.50    1.60
  -1   8   8    8.50    1.20
   8   0  -8    3.20    1.10
  -8   0  -8    2.70    0.80
   0  -8  -8    2.20    0.80
   8  -8  -8    1.60    0.70
   0   8  -8    5.20    1.30
  -8   8  -8    2.30    0.70
   8  -8   8    3.70    1.00
   0  -8   8    2.20    0.90
  -8   8   8    3.70    1.20
   8   0   8    2.30    0.70
  -8   0   8    3.20    1.00
   0   8   8    2.40    0.80
  -1  -8  -8    0.70    0.60
  -8   9  -8    0.70    0.70
   8  -9  -8    1.20    0.60
  -9   1  -8    1.60    0.70
   9  -1  -8    1.40    1.00
   1   8  -8    3.20    1.10
   1   8   8    0.40    0.70
  -8   9   8    1.60    0.90
   8  -9   8    1.40    0.90
  -1  -8   8    2.00    0.90
  -9   1   8    1.90    1.00
   9  -2  -8    3.40    1.10
  -7   9  -8    1.10    0.60
   2   7  -8    2.40    1.10
  -2  -7  -8    2.60    0.80
   7  -9  -8    0.70    0.50
  -9   2  -8    2.40    0.80
  -9   2   8    1.60    1.00
  -7   9   8    2.40    1.00
   2   7   8    2.50    0.80
  -2  -7   8    0.30    0.80
   7  -9   8    2.90    1.00
  -9   3  -8    1.30    0.70
   3   6  -8    2.70    1.10
  -3  -6  -8    1.80    0.70
  -6   9  -8    2.40    0.70
   9  -3  -8    1.80    0.90
   3   6   8    1.30    0.70
   6  -9   8    3.20    0.90
  -9   3   8    2.90    1.10
  -3  -6   8    2.80    1.00
   4   5  -8    2.60    1.10
  -9   4  -8    1.20    0.70
  -4  -5  -8    2.20    0.70
   9  -4  -8    1.70    0.80
   5  -9   8    1.00    0.80
  -4  -5   8    0.30    0.70
  -9   4   8    1.00    1.00
   4   5   8    1.30    0.70
  -5   9   8    1.20    0.70
   9  -5  -8    1.40    0.80
  -5  -4  -8    1.20    0.60
   5   4  -8    1.20    1.00
   4  -9  -8    2.20    0.70
  -9   5  -8    0.70    0.60
   9  -5   8    3.20    0.90
  -4   9   8    1.50    0.70
   4  -9   8    0.60    0.70
  -5  -4   8    0.20    0.70
   5   4   8    1.60    0.80
  -9   5   8    2.40    1.10
  -6  -3  -8    2.00    0.70
   3  -9  -8    3.00    0.80
   6   3  -8    1.60    1.00
  -9   6  -8    2.30    0.80
   9  -6  -8    1.80    0.80
  -3   9   8    1.90    0.80
   3  -9   8    0.80    0.80
  -9   6   8    2.70    1.00
   6   3   8    2.80    0.80
  -6  -3   8    1.60    0.80
   9  -6   8    2.50    0.90
   7   2  -8    3.60    1.30
   9  -7  -8    2.00    0.80
  -7  -2  -8    1.60    0.70
  -9   7  -8    1.70    0.70
   2  -9  -8    2.50    0.80
  -7  -2   8    2.90    1.00
   7   2   8    1.20    0.70
  -2   9   8    2.30    0.80
  -9   7   8    2.20    1.00
   9  -7   8    3.60    1.00
   2  -9   8    0.80    0.80
   8   1  -8    1.50    1.00
   9  -8  -8    2.00    0.80
  -8  -1  -8    0.70    0.60
   1  -9  -8    0.30    0.60
  -9   8  -8    1.70    0.80
   8   1   8    0.90    0.70
  -8  -1   8    1.50    0.90
   1  -9   8    0.50    0.80
  -1   9   8    1.30    0.80
  -9   8   8    3.60    1.20
   9  -8   8    3.30    1.00
  -4  -6  -8   -0.50    0.60
   6 -10   8   -0.20    0.80
  -5  -5  -8    5.30    1.00
 -10   5  -8    3.30    0.90
   5 -10  -8    6.60    1.00
  10  -5  -8    4.30    1.10
   5   5  -8    6.60    1.60
 -10   5   8    5.90    1.40
  -5  -5   8    4.40    1.10
  -5  10   8    3.50    0.90
   5   5   8    2.80    0.90
   5 -10   8    3.50    1.10
  -6  -4  -8   -0.10    0.50
   4 -10  -8    0.50    0.60
  10  -6   8    0.30    0.70
   4 -10   8    0.40    0.80
   0   0  -9   -0.30    0.30
   0   0   9   -0.30    0.50
   1  -1  -9    0.10    0.40
   0  -1  -9    0.60    0.50
  -1   0  -9   -0.10    0.40
   1   0  -9    0.40    0.50
  -1   1  -9   -0.10    0.40
   0   1  -9    0.00    0.40
   0   1   9   -0.10    0.40
   1  -1   9   -0.30    0.50
   0  -1   9    0.10    0.60
  -1   0   9   -0.70    0.50
  -1   1   9    0.30    0.50
   1   0   9    0.00    0.50
  -2   1  -9    6.60    0.90
   1   1  -9    6.80    1.00
  -1   2  -9    6.90    1.00
   1  -2  -9    6.60    1.00
   2  -1  -9    7.00    1.00
   1  -2   9    6.70    1.00
   1   1   9    5.60    0.90
   2  -1   9    7.50    1.00
   1   1   9    5.40    0.90
  -2   1   9    6.10    1.00
  -1   2   9    8.90    1.10
  -1  -1   9    7.70    1.10
  -2   0  -9    0.50    0.40
   0   2  -9    0.20    0.40
   2  -2  -9    0.10    0.40
  -2   2  -9   -0.10    0.30
   2   0  -9    0.30    0.40
  -2   2   9    0.10    0.50
   2   0   9    0.10    0.50
   0   2   9   -0.40    0.50
   0  -2   9   -0.20    0.60
   2  -2   9    0.50    0.60
   0   2   9   -0.40    0.50
   2   0   9   -0.20    0.50
  -2   0   9    0.20    0.60
   3  -1  -9    3.40    0.80
  -2   3  -9    2.50    0.70
   2  -3  -9    2.70    0.70
  -3   1  -9    4.00    0.60
  -1  -2  -9    3.20    0.60
   1   2  -9    3.60    0.90
  -3   1   9    3.00    0.80
   3  -1   9    3.80    0.80
   1   2   9    3.60    0.70
   2  -3   9    2.70    0.80
  -1  -2   9    2.80    0.90
   1   2   9    1.80    0.70
   3  -1   9    3.70    0.80
  -3   2  -9    3.10    0.70
  -2  -1  -9    3.20    0.60
  -1   3  -9    4.40    0.80
   3  -2  -9    3.60    0.80
   2   1  -9    2.70    0.80
  -3   2  -9    2.80    0.60
   3  -2   9    3.40    0.80
   1  -3   9    3.50    0.90
   2   1   9    2.30    0.60
  -3   2   9    2.60    0.80
  -1   3   9    2.20    0.70
   2   1   9    3.10    0.80
  -2  -1   9    3.70    0.90
  -1   3   9    3.30    0.80
  -3   0  -9   -0.70    0.30
   0   3  -9    0.20    0.40
   3   0  -9   -0.20    0.40
  -3   3  -9   -0.30    0.30
   3  -3  -9   -0.20    0.40
   0  -3  -9   -0.30    0.30
   3   0   9    0.20    0.50
   0   3   9   -0.30    0.50
   0   3   9   -0.30    0.60
  -3   0   9   -0.40    0.60
   3   0   9    0.20    0.50
   3  -3   9   -0.30    0.50
  -3   3   9   -0.40    0.50
   0  -3   9   -0.50    0.60
  -4   1  -9   18.30    1.20
   4  -1  -9   20.70    1.70
  -1  -3  -9   19.80    1.20
   1   3  -9   21.50    1.70
  -3   4  -9   19.70    1.40
   3  -4  -9   18.90    1.50
  -3   4   9   18.40    1.50
   4  -1   9   19.90    1.30
   3  -4   9   19.60    1.60
  -1  -3   9   17.80    1.60
   4  -1   9   20.60    1.50
   1   3   9   18.50    1.50
  -4   1   9   17.90    1.60
  -4   2  -9  101.59    2.80
  -2  -2  -9   99.39    2.70
  -2   4  -9   97.99    3.30
   4  -2  -9  100.49    3.50
   2   2  -9   94.69    3.60
   2   2   9  104.09    3.30
  -4   2   9   99.09    3.50
  -2   4   9   99.79    3.20
  -2  -2   9  101.49    3.50
   2  -4   9  100.89    3.30
  -2   4   9   95.39    3.30
   4  -2   9  101.39    3.10
  -3  -1  -9   15.60    1.20
  -4   3  -9   16.80    1.30
  -4   3  -9   17.90    1.20
   4  -3  -9   21.10    1.60
   3   1  -9   17.60    1.60
  -1   4  -9   19.70    1.50
   3   1   9   18.30    1.40
   1  -4   9   20.80    1.60
  -3  -1   9   20.50    1.70
  -4   3   9   18.30    1.60
  -1   4   9   16.70    1.50
   4  -3   9   18.80    1.50
  -4   4  -9    0.20    0.40
   4  -4  -9    0.10    0.40
  -4   4  -9    0.20    0.40
   0   4  -9   -0.40    0.40
  -4   0  -9    0.40    0.50
   4   0  -9    0.20    0.50
   0  -4  -9   -0.20    0.40
  -4   4   9    0.60    0.70
   4  -4   9    1.00    0.70
   0   4   9   -0.70    0.50
   0  -4   9   -1.70    0.60
   4   0   9   -0.70    0.50
  -4   0   9    0.10    0.70
  -4   5  -9    4.10    0.80
  -1  -4  -9    4.40    0.70
  -5   1  -9    4.90    0.80
   5  -1  -9    4.80    1.00
   1   4  -9    4.30    1.00
   4  -5  -9    2.90    0.80
   5  -1   9    4.10    0.80
  -4   5   9    4.20    1.00
   1   4   9    4.60    0.90
   4  -5   9    3.30    0.90
  -5   1   9    5.40    1.10
  -1  -4   9    3.80    1.00
  -5   2  -9  102.09    3.00
  -3   5  -9  103.09    3.30
   2   3  -9  105.19    3.90
  -2  -3  -9  107.29    2.90
   5  -2  -9  104.49    3.80
   3  -5   9  109.09    3.60
  -5   2   9   99.89    3.70
  -3   5   9  105.79    3.50
   2   3   9  106.79    3.40
  -2  -3   9  110.49    3.70
   5  -2   9  102.39    3.10
   5  -2   9  109.19    3.10
  -3   5   9  107.09    3.50
  -5   3  -9  101.09    3.00
  -5   3  -9  104.09    3.10
  -2   5  -9  105.69    3.50
   3   2  -9  107.19    4.00
  -3  -2  -9  108.29    3.00
   5  -3  -9  106.99    3.80
  -3  -2   9  103.59    3.60
  -5   3   9  101.69    3.70
   5  -3   9  107.99    3.30
   3   2   9  111.79    3.40
  -2   5   9  107.69    3.60
   2  -5   9  101.99    3.50
  -1   5  -9    5.70    1.10
  -4  -1  -9    4.40    0.80
   5  -4  -9    6.30    1.10
   1  -5  -9    5.00    0.80
  -5   4  -9    4.10    0.70
   4   1  -9    4.90    1.10
  -5   4  -9    4.30    0.70
  -5   4   9    3.50    1.00
   4   1   9    5.30    0.90
  -4  -1   9    5.60    1.10
  -1   5   9    2.50    0.80
   1  -5   9    2.30    0.90
   5  -4   9    4.30    0.90
   5   0  -9    0.10    0.60
  -5   5  -9    0.00    0.40
   5  -5  -9   -0.50    0.40
   0  -5  -9   -0.70    0.40
  -5   0  -9    0.50    0.50
   0   5  -9    0.10    0.60
   5  -5   9    0.40    0.70
  -5   0   9    1.40    0.80
   0   5   9   -0.30    0.50
   5   0   9    0.40    0.60
   0  -5   9   -0.10    0.70
  -5   5   9   -0.10    0.70
   6  -1  -9    6.40    1.30
  -6   1  -9    5.20    0.90
  -1  -5  -9    4.70    0.80
   5  -6  -9    4.80    1.00
   1   5  -9    5.90    1.20
  -1  -5   9    4.40    1.00
   6  -1   9    3.20    0.80
  -5   6   9    5.60    1.10
  -6   1   9    5.50    1.20
   5  -6   9    6.10    1.10
   1   5   9    4.70    0.90
   6  -2  -9   11.80    1.60
  -2  -4  -9   14.60    1.20
   4  -6  -9   15.50    1.40
  -6   2  -9   16.00    1.30
   2   4  -9   17.20    2.00
   4  -6   9   14.00    1.60
  -2  -4   9   15.00    1.70
   2   4   9   17.50    1.50
  -4   6   9   13.80    1.50
   6  -2   9   15.90    1.30
  -6   2   9   15.10    1.80
   3   3  -9   19.80    1.90
   6  -3  -9   19.10    1.70
  -3  -3  -9   20.30    1.40
  -3   6  -9   16.70    1.50
  -6   3  -9   18.90    1.40
  -3   6   9   20.20    1.70
   6  -3   9   18.60    1.40
  -3  -3   9   19.00    1.80
  -6   3   9   17.80    1.90
   3   3   9   22.30    1.70
   6  -3   9   21.90    1.60
   3  -6   9   19.00    1.80
   4   2  -9   15.80    1.90
  -2   6  -9   16.20    1.50
   6  -4  -9   15.50    1.70
  -6   4  -9   14.50    1.20
  -4  -2  -9   15.60    1.20
  -4  -2   9   12.50    1.50
   4   2   9   12.80    1.30
   6  -4   9   16.20    1.50
  -6   4   9   12.60    1.60
  -2   6   9   15.10    1.60
   2  -6   9   12.20    1.50
   1  -6  -9    4.90    0.80
   6  -5  -9    6.30    1.10
  -6   5  -9    6.20    0.90
   5   1  -9    8.30    1.50
  -1   6  -9    6.50    1.20
  -5  -1  -9    5.40    0.90
   6  -5   9    7.80    1.20
  -5  -1   9    5.70    1.10
  -1   6   9    5.30    1.00
  -6   5   9    5.30    1.10
   1  -6   9    3.40    1.00
   5   1   9    4.30    0.90
  -6   6  -9    0.50    0.50
   0   6  -9    0.30    0.60
   0  -6  -9    0.40    0.50
   6  -6  -9    0.30    0.50
  -6   0  -9   -0.20    0.50
   6   0  -9    0.20    0.70
  -6   6   9   -1.00    0.60
   6   0   9    0.10    0.60
   0  -6   9   -0.10    0.70
   6  -6   9    0.40    0.70
   0   6   9   -0.10    0.60
  -6   0   9    0.50    0.80
  -1  -6  -9    5.60    0.90
   6  -7  -9    5.10    1.00
   7  -1  -9    6.40    1.40
   1   6  -9    7.00    1.40
  -7   1  -9    5.80    1.00
  -6   7  -9    4.40    1.00
  -6   7   9    4.30    1.10
   6  -7   9    4.60    1.10
   7  -1   9    4.50    0.90
  -7   1   9    4.60    1.20
   1   6   9    6.00    1.00
  -1  -6   9    3.60    1.00
   5  -7  -9    2.80    0.80
  -2  -5  -9    1.10    0.60
  -7   2  -9    2.30    0.70
   7  -2  -9    2.70    0.90
   2   5  -9    2.40    1.00
   5  -7   9    0.30    0.70
   7  -2   9    2.30    0.70
  -5   7   9    1.80    0.80
  -2  -5   9    1.90    0.90
  -7   2   9    1.50    0.90
   2   5   9    2.20    0.80
  -7   3  -9    1.80    0.70
   7  -3  -9    2.50    0.90
  -3  -4  -9    2.00    0.70
   3   4  -9    1.90    1.00
   3   4   9    1.90    0.80
  -7   3   9    1.10    0.90
   4  -7   9    1.50    0.90
  -3  -4   9    2.50    0.90
  -4   7   9    1.60    0.80
   4   3  -9    2.40    1.00
   7  -4  -9    1.60    0.80
  -7   4  -9    2.90    0.70
  -4  -3  -9    0.80    0.50
   7  -4   9    1.70    0.80
   3  -7   9    2.40    1.00
  -3   7   9    2.30    0.80
  -7   4   9    1.50    0.90
   4   3   9    2.40    0.80
  -4  -3   9    3.00    1.00
  -5  -2  -9    1.30    0.60
   7  -5  -9    2.10    0.80
   2  -7  -9    2.30    0.80
  -2   7  -9    2.30    0.80
   5   2  -9    1.60    0.90
  -7   5  -9    2.60    0.70
   2  -7   9    2.00    0.90
   5   2   9    2.10    0.80
   7  -5   9    3.50    0.90
  -7   5   9    2.40    1.00
  -5  -2   9    2.30    0.90
  -2   7   9    3.40    0.90
  -6  -1  -9    5.70    1.00
   7  -6  -9    3.00    0.80
  -1   7  -9    5.90    1.20
   6   1  -9    6.90    1.50
   1  -7  -9    5.40    0.90
  -7   6  -9    6.10    1.00
   6   1   9    5.10    1.00
  -1   7   9    4.70    1.00
   1  -7   9    4.70    1.10
  -6  -1   9    4.10    1.10
   7  -6   9    5.60    1.10
  -7   6   9    5.20    1.30
   0   7  -9    0.50    0.70
   7   0  -9    0.60    0.80
   0  -7  -9   -0.60    0.50
   7  -7  -9    0.40    0.50
  -7   0  -9   -0.40    0.50
  -7   7  -9    0.00    0.50
  -7   7   9    0.40    0.80
   7   0   9    0.20    0.60
   0  -7   9   -1.80    0.60
  -7   0   9   -1.40    0.70
   7  -7   9   -0.50    0.70
   0   7   9    0.40    0.60
  -8   2  -9    2.20    0.80
  -2  -6  -9    2.50    0.80
   2   6  -9    4.50    1.30
   6  -8  -9    2.50    0.80
   8  -2  -9    2.00    0.90
   6  -8   9    3.00    1.00
  -8   2   9    1.90    1.00
   2   6   9    2.50    0.90
  -2  -6   9    0.90    0.90
  -3  -5  -9    1.90    0.60
   8  -3  -9    1.50    0.80
   3   5  -9    0.60    0.80
  -8   3  -9    1.60    0.70
  -8   3   9    0.50    0.90
   5  -8   9    2.00    0.90
   3   5   9    2.00    0.90
  -3  -5   9    1.10    0.90
  -8   4  -9    5.90    1.00
  -4  -4  -9    6.60    1.00
   8  -4  -9    6.20    1.30
   4   4  -9    5.40    1.40
  -4   8   9    6.10    1.20
   4  -8   9    3.40    1.10
  -8   4   9    7.70    1.50
  -4  -4   9    5.00    1.20
   4   4   9    5.10    1.10
  -8   5  -9    1.50    0.70
   8  -5  -9    0.90    0.70
  -5  -3  -9    1.70    0.70
   5   3  -9    0.70    0.90
  -3   8   9    1.90    0.80
   8  -5   9    0.50    0.80
  -5  -3   9    1.90    1.00
   3  -8   9   -0.30    0.80
  -8   5   9    1.60    1.00
   5   3   9    1.70    0.80
   6   2  -9    2.50    1.10
   2  -8  -9    1.60    0.70
   8  -6  -9    3.00    0.90
  -6  -2  -9    2.20    0.70
  -8   6  -9    2.60    0.80
  -2   8   9    2.30    0.90
   2  -8   9    2.40    0.90
  -8   6   9    2.00    1.00
   8  -6   9    2.80    1.00
  -6  -2   9    2.40    1.00
   6   2   9    0.60    0.70
   0   0 -10   28.60    1.80
   0   0  10   29.70    1.90
   0   1 -10    8.30    1.20
   1   0 -10   10.30    1.30
  -1   0 -10    9.50    1.20
   1  -1 -10    9.80    1.30
   0  -1 -10    9.20    1.20
  -1   1 -10   12.60    1.20
   1  -1  10    8.10    1.20
  -1   1  10   11.50    1.40
   1   0  10   10.00    1.20
   0  -1  10   10.40    1.30
  -1   0  10   10.10    1.30
   0   1  10    8.60    1.20
  -1   2 -10    0.80    0.50
   1   1 -10    1.50    0.70
  -2   1 -10    0.80    0.50
   1  -2 -10    0.20    0.50
   2  -1 -10    1.40    0.70
  -2   1  10    2.00    0.80
  -1   2  10    1.30    0.70
   1  -2  10    0.80    0.70
   1   1  10    0.80    0.70
  -1  -1  10    2.40    0.90
   2  -1  10    0.80    0.70
   2  -2 -10    7.30    1.10
   2   0 -10    6.10    1.20
  -2   2 -10    4.90    0.90
   0   2 -10    7.10    1.20
   0  -2  10    6.10    1.10
  -2   0  10    6.50    1.20
  -2   2  10    7.90    1.20
   0   2  10    7.50    1.10
   2  -2  10    6.10    1.10
   2   0  10    5.90    1.00
   1   2 -10    3.00    0.90
   2  -3 -10    1.20    0.60
   3  -1 -10    2.20    0.80
  -3   1 -10    1.40    0.60
  -2   3 -10    1.50    0.60
   2  -3  10    0.20    0.70
  -2   3  10    1.80    0.80
  -3   1  10    0.50    0.70
  -1  -2  10    1.20    0.70
   1   2  10    1.30    0.80
   3  -1  10    1.90    0.70
  -3   2 -10    1.70    0.60
  -1   3 -10    2.40    0.70
   2   1 -10    2.20    0.80
   3  -2 -10    2.10    0.70
  -1   3  10    1.80    0.80
   2   1  10    0.80    0.70
   3  -2  10   -0.40    0.70
   1  -3  10    2.20    0.90
  -2  -1  10    0.70    0.80
  -3   2  10    2.40    0.80
   0   3 -10    4.70    1.00
   3   0 -10    4.90    1.10
  -3   3 -10    4.30    0.80
   3  -3 -10    5.10    1.00
   0  -3  10    2.70    0.90
   0   3  10    5.70    1.10
  -3   0  10    5.30    1.20
  -3   3  10    6.40    1.10
   3   0  10    4.70    0.90
   3  -3  10    3.60    0.90
   1   3 -10    3.00    0.90
  -4   1 -10    2.10    0.80
   3  -4 -10    4.00    0.90
   4  -1 -10    3.40    1.00
  -3   4 -10    1.80    0.70
   3  -4  10    2.70    0.90
  -4   1  10    2.60    0.90
   4  -1  10    2.50    0.80
  -3   4  10    3.00    0.90
   1   3  10    1.90    0.80
  -1  -3  10    4.30    1.10
   2  -4 -10    4.90    1.00
   4  -2 -10    4.80    1.00
  -4   2 -10    4.90    0.90
  -2   4 -10    3.70    0.90
   2   2 -10    3.60    1.00
   2   2  10    4.20    1.00
  -4   2  10    4.10    1.10
   2  -4  10    3.80    1.00
  -2  -2  10    3.30    1.00
   4  -2  10    3.30    0.90
   4  -3 -10    1.30    0.70
  -1   4 -10    2.70    0.80
  -3  -1 -10    1.80    0.70
   3   1 -10    3.90    1.10
  -4   3 -10    2.10    0.60
   1  -4  10    0.80    0.90
  -1   4  10    3.10    0.90
  -4   3  10    4.00    1.00
   3   1  10    1.80    0.80
   4  -3  10    1.10    0.70
  -3  -1  10    3.50    1.00
   0   4 -10    2.80    0.90
  -4   4 -10    5.40    0.90
   4   0 -10    3.40    1.00
   4  -4 -10    4.60    1.00
  -4   0 -10    4.30    0.80
   4   0  10    1.80    0.80
   0  -4  10    3.90    1.10
   4  -4  10    3.70    1.00
   0   4  10    3.80    0.90
  -4   4  10    4.10    1.00
  -4   0  10    3.10    1.00
   4  -5 -10    2.80    0.90
  -5   1 -10    2.80    0.70
   5  -1 -10    4.70    1.30
   1   4 -10    3.20    1.00
   1   4  10    2.90    0.90
  -1  -4  10    2.80    1.00
   4  -5  10    3.30    1.00
  -4   5  10    3.80    1.00
   5  -1  10    2.80    0.80
  -5   1  10    4.20    1.10
  -2  -3 -10    2.40    0.70
   2   3 -10    3.00    1.00
   3  -5 -10    2.70    0.80
  -5   2 -10    3.60    0.80
  -3   5 -10    3.20    0.80
   5  -2 -10    1.60    0.90
   3  -5  10    3.20    1.00
   2   3  10    3.90    1.00
  -5   2  10    3.00    1.00
  -2  -3  10    3.40    1.10
  -3  -2 -10    2.50    0.70
  -5   3 -10    2.00    0.60
   3   2 -10    0.90    0.80
  -2   5 -10    3.10    0.90
   5  -3 -10    3.00    0.90
   2  -5  10    3.90    1.10
  -2   5  10    2.40    0.90
  -5   3  10    2.60    0.90
  -3  -2  10    3.10    1.00
   5  -3  10    3.10    0.90
   3   2  10    3.20    0.90
   4   1 -10    4.10    1.20
  -4  -1 -10    1.60    0.60
  -1   5 -10    4.70    1.10
   5  -4 -10    2.50    0.90
   1  -5  10    2.20    1.00
  -5   4  10    3.40    1.00
  -4  -1  10    3.00    1.10
   4   1  10    2.20    0.80
   5  -4  10    3.00    0.90
  -1   5  10    3.90    1.00
   0   5 -10    2.00    0.90
   5  -5 -10    2.60    0.80
   5   0 -10    5.20    1.30
  -5   0 -10    2.70    0.70
   5  -5  10    3.10    1.00
  -5   0  10    1.30    0.90
  -5   5  10    3.10    1.10
   0  -5  10    1.90    0.90
   0   5  10    3.40    1.00
   5   0  10    1.70    0.80
  -6   1 -10    0.70    0.60
  -1  -5 -10    1.10    0.60
   5  -6 -10    1.50    0.70
   1   5 -10    1.00    0.80
   6  -1 -10    0.80    0.80
   1   5  10   -0.40    0.70
  -6   1  10    1.60    1.00
   5  -6  10    0.70    0.90
  -5   6  10    0.30    0.80
  -1  -5  10    0.30    0.90
   6  -1  10    0.60    0.70
   4  -6 -10   13.60    1.60
   2   4 -10   14.20    1.90
  -6   2 -10   13.50    1.40
  -2  -4 -10   12.80    1.20
   6  -2 -10   16.80    2.10
  -2  -4  10   12.50    1.70
  -6   2  10   14.80    1.80
   4  -6  10   13.70    1.60
   2   4  10   11.40    1.40
   6  -2  10   17.00    1.50
   3   3 -10    4.70    1.30
   6  -3 -10    3.80    1.10
  -6   3 -10    5.70    1.00
  -3  -3 -10    5.00    0.90
  -3  -3  10    5.20    1.20
   3  -6  10    4.10    1.10
  -3   6  10    3.60    0.90
  -6   3  10    2.60    1.00
   3   3  10    4.50    1.00
  -6   4 -10   14.00    1.50
   4   2 -10   16.00    2.10
   6  -4 -10   15.00    1.90
  -2   6 -10   13.20    1.70
  -4  -2 -10   11.50    1.20
   2  -6  10   16.10    1.70
   4   2  10   12.10    1.40
  -2   6  10   11.20    1.40
  -6   4  10   11.80    1.70
  -4  -2  10   10.80    1.60
   6  -4  10   13.00    1.50
   5   1 -10    1.70    0.90
  -5  -1 -10    1.20    0.60
   6  -5 -10    0.60    0.70
  -1   6 -10    1.10    0.80
  -1   6  10   -0.30    0.60
   1  -6  10    0.80    0.80
   6  -5  10    0.90    0.80
  -6   5  10    0.40    0.90
  -5  -1  10    1.00    0.80
   5   1  10    0.70    0.70
   0   0 -11   -0.40    0.50
   0   0  11   -0.20    0.70
   0   1 -11   -0.10    0.50
  -1   1 -11   -0.10    0.50
   1   0 -11    0.50    0.60
   0  -1 -11    0.20    0.50
  -1   0 -11   -0.20    0.50
   1  -1 -11   -0.30    0.50
   1   0  11   -0.90    0.60
   0  -1  11    0.00    0.80
   0   1  11    0.30    0.70
   1  -1  11    0.30    0.80
  -1   1  11    0.40    0.70
  -1   0  11   -0.40    0.70
   1  -2 -11    8.80    1.30
   2  -1 -11    9.40    1.50
   1   1 -11    9.80    1.50
  -1   2 -11    8.60    1.30
  -1  -1 -11    8.30    1.30
  -2   1 -11    9.30    1.30
  -1   2  11    5.90    1.20
  -1  -1  11    9.60    1.40
  -2   1  11   10.10    1.40
   2  -1  11    8.60    1.30
   1  -2  11    8.50    1.40
   2  -2 -11    0.10    0.60
  -2   0 -11    0.20    0.50
   2   0 -11   -0.50    0.50
   0   2 -11    0.00    0.60
  -2   2 -11    0.10    0.50
   0  -2 -11   -0.30    0.50
   0  -2  11   -0.40    0.70
   2  -2  11    0.00    0.80
  -2   2  11   -0.30    0.70
  -2   0  11    0.50    0.80
   2  -3 -11    2.80    0.90
  -2   3 -11    3.60    0.90
   3  -1 -11    2.80    1.00
   1   2 -11    2.80    1.00
  -3   1  11    2.00    1.00
   2  -3  11    2.30    1.00
  -2   3  11    2.60    1.00
  -1  -2  11    0.30    0.90
   2   1 -11    2.30    0.90
  -3   2 -11    1.90    0.70
  -1   3 -11    3.90    1.00
   1  -3 -11    2.70    0.90
   3  -2 -11    2.80    1.00
  -3   2  11    1.90    0.90
   3  -2  11    1.60    0.90
   1  -3  11    1.20    0.90
  -2  -1  11    3.60    1.10
;
_shelx_hkl_checksum     89775
_shelx_res_file
;
TITL a_a.res in P6(3)cm
CELL  0.71073   9.9966   9.9966   7.9461   90.000   90.000  120.000
ZERR   2.000   0.0012   0.0012   0.0010    0.000    0.000    0.000
LATT -1
SYMM -Y, X-Y, Z
SYMM -X+Y, -X, Z
SYMM -X, -Y, 1/2+Z
SYMM Y, -X+Y, 1/2+Z
SYMM X-Y, X, 1/2+Z
SYMM -Y, -X, 1/2+Z
SYMM -X+Y, Y, 1/2+Z
SYMM X, X-Y, 1/2+Z
SYMM Y, X, Z
SYMM X-Y, -Y, Z
SYMM -X, -X+Y, Z
SFAC C H O
UNIT 30 48 6
TEMP -153.000
size 0.20 0.25 0.30
L.S. 10
acta
BOND $H
htab
conf
omit -4 58
FMAP 2
PLAN 20
WGHT    0.081900    0.114800
FVAR       0.63200
O1    3    0.000000    0.134667    0.477370    10.50000    0.01007    0.01218 =
         0.01699    0.00171    0.00000    0.00503
C1    1    0.134824    0.134824    0.535092    10.50000    0.01126    0.01126 =
         0.01353   -0.00162   -0.00162    0.00566
AFIX  13
H1A   2    0.138407    0.138407    0.660859    10.50000   -1.20000
AFIX   0
C2    1    0.274517    0.274517    0.464533    10.50000    0.01232    0.01232 =
         0.01928    0.00024    0.00024    0.00557
AFIX  13
H2A   2    0.271606    0.271605    0.338739    10.50000   -1.20000
AFIX   0
C3    1    0.435218    0.310602    0.528115    11.00000    0.01184    0.01416 =
         0.03387   -0.00080   -0.00216    0.00684
AFIX  23
H3A   2    0.493819    0.285175    0.446226    11.00000   -1.20000
H3B   2    0.433425    0.266688    0.640319    11.00000   -1.20000
AFIX   0
C4    1    0.483872    0.483872    0.531863    10.50000    0.01236    0.01236 =
         0.03035   -0.00143   -0.00143    0.00437
AFIX  23
H4A   2    0.542047    0.542046    0.431036    10.50000   -1.20000
H4B   2    0.537662    0.537662    0.636473    10.50000   -1.20000
AFIX   0
HKLF 4
REM  a_a.res in P6(3)cm
REM R1 =  0.0406 for     645 Fo > 4sig(Fo)  and  0.0417 for all     671 data
REM     34 parameters refined using      0 restraints
END
WGHT      0.0749      0.0983
REM Instructions for potential hydrogen bonds
EQIV $1 y, -x+y, z+1/2
HTAB C1 O1_$1
REM Highest difference peak  0.363,  deepest hole -0.223,  1-sigma level  0.054
Q1    1   0.0000  0.1401  0.5893  10.50000  0.05    0.36
Q2    1   0.0000  0.1289  0.3552  10.50000  0.05    0.21
Q3    1   0.2735  0.2735  0.6018  10.50000  0.05    0.21
Q4    1   0.2124  0.2124  0.5036  10.50000  0.05    0.20
Q5    1   0.4772  0.4317  0.5280  11.00000  0.05    0.19
Q6    1   0.3577  0.2774  0.5026  11.00000  0.05    0.17
Q7    1   0.1552  0.1552  0.4121  10.50000  0.05    0.16
Q8    1   0.0699  0.1332  0.5075  11.00000  0.05    0.14
Q9    1   0.7034  0.7034  0.4147  10.50000  0.05    0.13
Q10   1   0.4175  0.2845  0.3918  11.00000  0.05    0.13
Q11   1   0.2341  0.2341  0.8119  10.50000  0.05    0.10
Q12   1   0.4803  0.2696  0.5195  11.00000  0.05    0.10
Q13   1   0.5382  0.5382  0.5035  10.50000  0.05    0.10
Q14   1   0.5577  0.5577  0.3520  10.50000  0.05    0.10
Q15   1   0.4011  0.2980  0.6947  11.00000  0.05    0.09
Q16   1   0.1381  0.0000  0.7107  10.50000  0.05    0.09
Q17   1   0.2494  0.1939  0.2712  11.00000  0.05    0.09
Q18   1   0.5425  0.2990  0.2993  11.00000  0.05    0.09
Q19   1   0.1090  0.1801  0.7627  11.00000  0.05    0.08
Q20   1   0.3168  0.2544  0.7035  11.00000  0.05    0.08
;
_shelx_res_checksum     95057
_shelxl_version_number     2014/6
